# Supplementary material for: Combining Different Docking Engines and Consensus Strategies to Design and Validate Optimized Virtual Screening Protocols for the SARS-CoV-2 3CL Protease
Source: Molecules. 2021 Feb 4;26(4):797. doi: 10.3390/molecules26040797 (PMC7913849; doi:10.3390/molecules26040797)
Supplement: Supplementary file 1 [file molecules-26-00797-s001.zip]

Archive with 4 entries (4 files):
- molecules-1018767- Supplementary materials - XML conversion.docx
- Table S5  - XML conversion.xlsx
- Table S7 - XML conversion.xlsx
- Table S8 - XML conversion.xlsx
