# Supplementary material for: Combining Different Docking Engines and Consensus Strategies to Design and Validate Optimized Virtual Screening Protocols for the SARS-CoV-2 3CL Protease
Source: Molecules. 2021 Feb 4;26(4):797. doi: 10.3390/molecules26040797 (PMC7913849; doi:10.3390/molecules26040797)
Supplement: Supplementary file 1 [file molecules-26-00797-s001.zip › Table S5 - XML conversion.xlsx]

## Sheet: LIGEN
n. variables	without spaces	isomeric space	binding space	both spaces merged	both spaces joint	mean
pK5
1	10.78	10.78	12.19	11.91	12.19	11.57
2	11.34	11.91	13.89	12.76	13.89	12.758
3	11.63	12.76	15.6	15.03	15.6	14.124
4	11.78	13.33	15.6	15.03	15.6	14.268
5	12.19	13.33	15.88	15.03	16.16	14.518
mean	11.544	12.422	14.632	13.952	14.688	13.4476
pk6
1	12.29	12.29	12.29	12.29	12.29	12.29
2	13.17	13.17	14.93	14.05	14.93	14.05
3	13.17	14.05	21.07	19.32	21.07	17.736
4	13.17	16.68	21.07	21.07	21.95	18.788
5	14.05	17.56	22.83	23.71	23.71	20.372
mean	13.17	14.75	18.438	18.088	18.79	16.6472

## Sheet: PLANTS
n. variables	without spaces	isomeric space	binding space	both spaces merged	both spaces joint	mean
pK5
1	13.04	13.04	13.04	13.04	13.04	13.04
2	13.33	13.33	13.61	14.46	15.88	14.122
3	13.61	13.61	13.89	14.75	15.88	14.348
4	13.61	13.61	14.75	14.75	15.88	14.52
5	13.61	13.61	14.75	14.75	15.88	14.52
mean	13.44	13.44	14.008	14.35	15.312	14.11
pk6
1	12.29	12.29	14.93	12.29	14.93	13.346
2	12.29	14.93	14.93	14.93	18.44	15.104
3	12.29	14.93	16.68	14.93	21.95	16.156
4	14.93	14.93	16.68	14.93	22.83	16.86
5	14.93	14.93	16.68	14.93	22.83	16.86
mean	13.346	14.402	15.98	14.402	20.196	15.6652

## Sheet: FRED
n. variables	without spaces	isomeric space	binding space	both spaces merged	both spaces joint	mean
pK5
1	14.75	15.03	15.6	16.73	15.6	15.542
2	16.16	17.3	16.45	17.01	17.3	16.844
3	16.16	17.58	16.73	17.01	17.58	17.012
4	16.16	17.58	16.73	17.01	17.58	17.012
5	16.73	17.58	16.73	17.01	17.58	17.126
mean	15.992	17.014	16.448	16.954	17.128	16.7072
pk6
1	25.46	25.46	25.46	25.46	25.46	25.46
2	27.22	27.22	27.22	27.22	27.22	27.22
3	27.22	27.22	27.22	27.22	27.22	27.22
4	27.22	27.22	28.1	27.22	27.22	27.396
5	27.22	27.22	28.1	28.1	27.22	27.572
mean	26.868	26.868	27.22	27.044	26.868	26.9736

## Sheet: Glide
n. variables	without spaces	isomeric space	binding space	both spaces merged	both spaces joint	mean
pK5
1	13.61	14.46	13.61	14.46	14.46	14.12
2	14.75	14.75	15.6	15.88	15.6	15.316
3	14.75	14.75	15.6	15.88	15.6	15.316
4	14.75	14.75	15.6	15.88	16.16	15.428
5	16.16	16.16	16.16	15.88	16.16	16.104
mean	14.804	14.974	15.314	15.596	15.596	15.2568
pk6
1	20.19	21.07	20.79	21.07	21.07	20.838
2	20.19	21.07	21.95	21.07	22.83	21.422
3	20.19	21.95	24.59	23.71	27.72	23.632
4	21.07	21.95	24.59	23.71	27.72	23.808
5	21.07	21.95	24.59	24.59	27.72	23.984
mean	20.542	21.598	23.302	22.83	25.412	22.7368
