# Supplementary material for: Combining Different Docking Engines and Consensus Strategies to Design and Validate Optimized Virtual Screening Protocols for the SARS-CoV-2 3CL Protease
Source: Molecules. 2021 Feb 4;26(4):797. doi: 10.3390/molecules26040797 (PMC7913849; doi:10.3390/molecules26040797)
Supplement: Supplementary file 1 [file molecules-26-00797-s001.zip › Table S7 - XML conversion.xlsx]

## Sheet: PLANTS
Id	rank	active pK_6	EFO_score
5521	1	0	-96.2681
7342	2	0	-93.7672
14426	3	1	-93.538
5031	4	0	-92.8636
13781	5	0	-91.2191
1129	6	0	-90.9417
1329	7	0	-90.5243
2714	8	0	-90.1305
4221	9	0	-89.9143
5881	10	0	-89.8031
13882	11	0	-89.7631
14266	12	0	-89.376
13660	13	1	-89.349
14343	14	1	-89.3352
13718	15	0	-89.2131
13808	16	0	-88.9532
13776	17	0	-88.7354
13860	18	0	-88.5516
13665	19	1	-88.3698
13699	20	1	-88.2377
13835	21	0	-87.9254
11859	22	0	-87.8901
2811	23	0	-87.5996
14016	24	0	-87.3191
8723	25	0	-87.2643
14351	26	1	-87.2083
14344	27	1	-87.1896
1684	28	1	-86.856
13687	29	1	-86.6327
1629	30	1	-86.5325
2790	31	0	-86.3724
13762	32	0	-86.3398
1687	33	0	-86.1732
9772	34	0	-86.1636
14424	35	0	-85.9354
14350	36	0	-85.7656
12332	37	0	-85.7178
14345	38	1	-85.6547
13978	39	0	-85.433
13695	40	1	-85.4248
13689	41	1	-85.232
1658	42	0	-85.1325
9774	43	0	-85.0389
13995	44	0	-84.9512
13961	45	0	-84.8241
5532	46	0	-84.6611
13874	47	0	-84.3715
13795	48	0	-84.2717
13796	49	0	-84.2356
8528	50	0	-84.1006
13525	51	0	-83.9774
13888	52	0	-83.9574
5016	53	0	-83.9523
14342	54	1	-83.7866
13945	55	0	-83.7256
14308	56	0	-83.7103
13912	57	0	-83.6824
14425	58	0	-83.6135
14357	59	1	-83.5141
9010	60	0	-83.4871
14348	61	1	-83.3618
13673	62	1	-83.2252
1710	63	0	-83.2249
14423	64	1	-83.1611
14422	65	1	-83.1541
1633	66	1	-83.0118
14341	67	0	-82.6109
1708	68	0	-82.5639
1688	69	0	-82.5101
7809	70	0	-82.4504
5347	71	0	-82.3528
13746	72	0	-82.299
13727	73	0	-82.1231
14335	74	1	-81.9371
2362	75	0	-81.8506
13909	76	0	-81.7669
5691	77	0	-81.6475
1672	78	1	-81.6297
14311	79	0	-81.4678
1187	80	0	-81.4276
13697	81	1	-81.2826
14397	82	0	-81.1951
13921	83	0	-81.0867
14403	84	1	-80.7821
13973	85	0	-80.7398
13774	86	1	-80.5773
14353	87	1	-80.4502
13957	88	0	-80.3938
9748	89	0	-80.3546
14316	90	0	-80.3197
990	91	0	-80.2193
2789	92	0	-80.1712
13960	93	0	-80.159
1657	94	0	-80.1087
3276	95	0	-80.0742
3135	96	0	-80.007
13681	97	1	-79.9308
9764	98	0	-79.8747
12541	99	0	-79.8485
6027	100	0	-79.8455
1656	101	0	-79.6902
9729	102	0	-79.6356
11058	103	0	-79.6046
2507	104	0	-79.4754
2647	105	0	-79.3176
14303	106	1	-79.297
117	107	0	-79.2512
1644	108	0	-79.1999
4346	109	0	-79.1519
14312	110	0	-79.134
14045	111	0	-79.1141
13755	112	0	-79.1018
3420	113	0	-79.0932
12252	114	0	-79.0683
5149	115	0	-79.0321
690	116	0	-79.0194
8091	117	0	-78.9995
13729	118	0	-78.9828
2756	119	0	-78.8321
12629	120	0	-78.8188
14356	121	1	-78.7997
14323	122	0	-78.7876
11766	123	0	-78.7765
13785	124	0	-78.7654
13713	125	0	-78.748
10095	126	0	-78.6543
14347	127	1	-78.5674
4902	128	0	-78.5076
10688	129	0	-78.4837
12368	130	0	-78.4493
2949	131	0	-78.299
9027	132	0	-78.2332
4326	133	0	-78.2272
13789	134	0	-78.2171
13950	135	0	-78.2056
2188	136	0	-78.1824
11183	137	0	-78.1534
2913	138	0	-78.1403
12211	139	0	-78.1403
12584	140	0	-77.9615
14340	141	0	-77.8794
9765	142	0	-77.8776
14009	143	0	-77.7774
1713	144	0	-77.758
13691	145	0	-77.6959
13775	146	0	-77.6877
6861	147	0	-77.6869
1709	148	0	-77.6297
14136	149	0	-77.6229
14105	150	0	-77.6125
13603	151	0	-77.5072
6484	152	0	-77.3172
14267	153	0	-77.2549
11000	154	0	-77.2209
13312	155	0	-77.1462
8912	156	0	-77.1399
1333	157	0	-77.1131
3128	158	0	-77.0247
11677	159	0	-77.0126
3900	160	0	-76.9968
5242	161	0	-76.7271
14037	162	0	-76.7058
109	163	0	-76.6965
803	164	0	-76.6764
1689	165	0	-76.6444
1714	166	0	-76.5728
13051	167	0	-76.5651
7992	168	0	-76.5084
13764	169	0	-76.4294
3044	170	0	-76.4025
11167	171	0	-76.3906
5871	172	0	-76.3045
6307	173	0	-76.3044
9754	174	0	-76.2576
12086	175	0	-76.2288
9735	176	1	-76.2267
13883	177	0	-76.2079
13067	178	0	-76.1821
9128	179	0	-76.1507
14317	180	1	-76.1184
13958	181	0	-76.0481
5660	182	0	-76.009
12454	183	0	-75.9729
13696	184	1	-75.9573
10730	185	0	-75.8946
11873	186	0	-75.8376
13316	187	0	-75.7733
14321	188	0	-75.7624
4131	189	0	-75.7349
9105	190	0	-75.7334
13701	191	0	-75.7161
995	192	0	-75.7049
14427	193	1	-75.675
13811	194	0	-75.6718
14126	195	0	-75.6473
12481	196	0	-75.6391
3610	197	0	-75.6076
14354	198	1	-75.5897
13692	199	1	-75.5733
10760	200	0	-75.4363
2515	201	0	-75.4152
13813	202	0	-75.4035
7743	203	0	-75.3262
3966	204	0	-75.2237
14220	205	0	-75.2219
10218	206	0	-75.1857
13720	207	0	-75.1552
13631	208	1	-75.1291
6115	209	0	-75.1228
9766	210	0	-75.1084
6389	211	0	-75.0861
11871	212	0	-75.0835
3869	213	0	-75.0444
8335	214	0	-74.9795
11630	215	0	-74.9751
10888	216	0	-74.9446
9327	217	0	-74.9427
11911	218	0	-74.9324
1205	219	0	-74.7417
10647	220	0	-74.7247
9763	221	0	-74.6597
14054	222	0	-74.6353
9747	223	0	-74.6332
1683	224	1	-74.6199
4664	225	0	-74.5903
5940	226	0	-74.5872
3298	227	0	-74.5867
3646	228	0	-74.5629
14076	229	0	-74.5433
14104	230	0	-74.5238
6369	231	0	-74.5162
14137	232	0	-74.4879
3743	233	0	-74.4541
6841	234	0	-74.4518
7332	235	0	-74.4487
13721	236	0	-74.4331
2717	237	0	-74.43
1706	238	0	-74.3527
13741	239	0	-74.3039
13119	240	0	-74.2773
962	241	0	-74.1577
11041	242	0	-74.1258
14307	243	1	-74.1154
2136	244	0	-74.0883
8978	245	0	-74.0093
1361	246	0	-74.0022
8914	247	0	-73.9851
2578	248	0	-73.985
13072	249	0	-73.9297
7030	250	0	-73.9177
4002	251	0	-73.7479
8060	252	0	-73.7317
1065	253	0	-73.7227
13054	254	0	-73.6783
14139	255	0	-73.6398
2270	256	0	-73.6182
14140	257	0	-73.6053
8884	258	0	-73.5904
12228	259	0	-73.5896
9753	260	0	-73.5191
1052	261	0	-73.4904
11730	262	0	-73.4842
7866	263	0	-73.4798
3881	264	0	-73.4624
121	265	0	-73.3737
13743	266	0	-73.3596
9750	267	0	-73.2904
9938	268	0	-73.2111
14038	269	0	-73.1993
4353	270	0	-73.1498
1345	271	0	-73.0553
12651	272	0	-73.0184
4109	273	0	-72.9678
13452	274	0	-72.9399
2606	275	0	-72.9095
5964	276	0	-72.8531
1875	277	0	-72.8205
13726	278	0	-72.7731
6539	279	0	-72.7588
10160	280	0	-72.7019
5913	281	0	-72.6646
957	282	0	-72.6603
1852	283	0	-72.629
11344	284	0	-72.6132
13931	285	0	-72.5992
5310	286	0	-72.5933
11098	287	0	-72.59
13943	288	0	-72.5231
869	289	0	-72.5024
12193	290	0	-72.4591
13990	291	0	-72.4386
13301	292	0	-72.4074
1373	293	0	-72.4004
9179	294	0	-72.3984
14048	295	0	-72.3051
2959	296	0	-72.2193
1711	297	0	-72.2187
12711	298	0	-72.2163
13981	299	0	-72.207
2011	300	0	-72.1489
9562	301	0	-72.1272
5421	302	0	-72.0777
5269	303	0	-71.9927
3603	304	0	-71.9896
369	305	0	-71.9503
9579	306	0	-71.8658
13384	307	0	-71.7931
4525	308	0	-71.7764
14261	309	0	-71.7701
1338	310	0	-71.7342
6269	311	0	-71.6987
11247	312	0	-71.687
9135	313	0	-71.682
9088	314	0	-71.6168
12984	315	0	-71.605
10434	316	0	-71.5548
11935	317	0	-71.5325
13524	318	0	-71.5227
10574	319	0	-71.5166
13777	320	0	-71.5165
3667	321	0	-71.494
9231	322	0	-71.4924
5750	323	0	-71.471
1972	324	0	-71.4493
13766	325	0	-71.4224
9342	326	0	-71.386
13470	327	0	-71.3502
14221	328	0	-71.3445
9125	329	0	-71.3351
8458	330	0	-71.3009
13534	331	0	-71.2807
5169	332	0	-71.2538
1426	333	0	-71.1962
3854	334	0	-71.1782
13682	335	1	-71.1606
12542	336	0	-71.1161
14024	337	0	-71.09
5223	338	0	-71.054
9768	339	0	-70.9747
13890	340	0	-70.9159
13137	341	0	-70.8808
11034	342	0	-70.8761
8459	343	0	-70.8144
10428	344	0	-70.7837
14301	345	0	-70.7253
13267	346	0	-70.6887
972	347	0	-70.6028
7789	348	0	-70.5871
14075	349	0	-70.5544
9054	350	0	-70.5406
4557	351	0	-70.5024
8887	352	0	-70.4007
13530	353	0	-70.3912
12566	354	0	-70.3897
14270	355	0	-70.3892
4328	356	0	-70.3547
4024	357	0	-70.3182
4699	358	0	-70.2931
8919	359	0	-70.2842
10280	360	0	-70.2744
14309	361	0	-70.2539
12212	362	0	-70.2187
13343	363	0	-70.2115
11579	364	0	-70.1136
13148	365	0	-70.0709
6688	366	0	-70.0493
2389	367	0	-70.0395
13761	368	0	-70.0209
4696	369	0	-70.0147
14010	370	0	-69.9725
806	371	0	-69.9475
3529	372	0	-69.9145
10824	373	0	-69.9031
13849	374	0	-69.8919
2114	375	0	-69.8723
6993	376	0	-69.8327
3509	377	0	-69.7815
5121	378	0	-69.727
8996	379	0	-69.7217
10831	380	0	-69.7107
1215	381	0	-69.6662
13702	382	1	-69.6404
11417	383	0	-69.6012
9357	384	0	-69.5976
3265	385	0	-69.5912
10093	386	0	-69.5649
13717	387	0	-69.5406
8195	388	0	-69.5077
10048	389	0	-69.4992
5050	390	0	-69.4614
6254	391	0	-69.4599
9441	392	0	-69.4564
506	393	0	-69.4464
3381	394	0	-69.437
8567	395	0	-69.4313
5928	396	0	-69.3963
1981	397	0	-69.2836
1691	398	1	-69.2741
11705	399	0	-69.2081
11830	400	0	-69.1978
3041	401	0	-69.1587
10667	402	0	-69.1457
12992	403	0	-69.1308
11147	404	0	-69.1109
11075	405	0	-69.0994
8922	406	0	-69.0824
2314	407	0	-69.0461
1690	408	1	-69.0426
2493	409	0	-68.9903
6917	410	0	-68.9531
12488	411	0	-68.9383
2036	412	0	-68.9074
13030	413	0	-68.877
3447	414	0	-68.8332
1702	415	0	-68.8266
8659	416	0	-68.8263
13714	417	0	-68.8151
4202	418	0	-68.8112
1821	419	0	-68.8051
965	420	0	-68.6761
14318	421	1	-68.6661
6726	422	0	-68.657
5815	423	0	-68.6499
12155	424	0	-68.6461
3164	425	0	-68.5707
10794	426	0	-68.5238
13227	427	0	-68.4827
7315	428	0	-68.4751
1351	429	0	-68.4704
2499	430	0	-68.3378
3411	431	0	-68.3378
6158	432	0	-68.3049
10959	433	0	-68.2788
13897	434	0	-68.2783
13820	435	0	-68.2029
4182	436	0	-68.1246
8503	437	0	-68.1171
11028	438	0	-68.108
1234	439	0	-68.1033
9181	440	0	-68.0664
13905	441	0	-68.0245
13829	442	0	-68.0187
10988	443	0	-68.0182
10431	444	0	-67.9813
12543	445	0	-67.9612
14085	446	0	-67.936
12366	447	0	-67.9191
5389	448	0	-67.8524
3862	449	0	-67.849
3521	450	0	-67.8367
3984	451	0	-67.8332
10130	452	0	-67.8278
10058	453	0	-67.7386
6523	454	0	-67.6991
12974	455	0	-67.5727
14269	456	0	-67.5534
8950	457	0	-67.5387
13501	458	0	-67.5188
5374	459	0	-67.505
4834	460	0	-67.5009
2104	461	0	-67.3989
9746	462	0	-67.3334
2912	463	0	-67.2995
1447	464	0	-67.2929
3450	465	0	-67.2495
7226	466	0	-67.1986
10448	467	0	-67.1758
12081	468	0	-67.1084
13802	469	0	-67.1081
139	470	0	-67.086
10070	471	0	-67.0669
13097	472	0	-67.0319
2577	473	0	-66.99
13222	474	0	-66.9786
3348	475	0	-66.9468
4319	476	0	-66.9311
5450	477	0	-66.917
11035	478	0	-66.8657
14379	479	0	-66.8393
9454	480	0	-66.8217
10757	481	0	-66.7824
810	482	0	-66.7307
9118	483	0	-66.7176
13077	484	0	-66.706
12232	485	0	-66.6935
8436	486	0	-66.6745
10934	487	0	-66.6364
420	488	0	-66.5846
3930	489	0	-66.5778
2117	490	0	-66.5441
854	491	0	-66.5392
9153	492	0	-66.5289
12333	493	0	-66.5119
13114	494	0	-66.4689
10765	495	0	-66.4079
13446	496	0	-66.3938
1163	497	0	-66.3888
13081	498	0	-66.3877
8861	499	0	-66.3877
3166	500	0	-66.337
5522	501	0	-66.3295
3847	502	0	-66.3185
8172	503	0	-66.2777
14060	504	0	-66.2433
9037	505	0	-66.2176
13041	506	0	-66.1453
13326	507	0	-66.1136
3894	508	0	-66.0985
12741	509	0	-66.0958
12162	510	0	-66.0858
891	511	0	-66.0811
4719	512	0	-66.0696
4061	513	0	-66.0415
11473	514	0	-65.9878
9505	515	0	-65.9853
14218	516	0	-65.984
5183	517	0	-65.9596
12697	518	0	-65.9547
1247	519	0	-65.9546
13910	520	0	-65.9414
14216	521	0	-65.9397
4226	522	0	-65.9355
2750	523	0	-65.8954
2124	524	0	-65.8331
115	525	0	-65.8277
2696	526	0	-65.7865
2521	527	0	-65.7833
12266	528	0	-65.7791
3224	529	0	-65.7398
8923	530	0	-65.7061
6641	531	0	-65.6573
13127	532	0	-65.6422
9660	533	0	-65.6391
3802	534	0	-65.587
8742	535	0	-65.5808
2962	536	0	-65.5604
1328	537	0	-65.5536
6453	538	0	-65.5236
1275	539	0	-65.5195
2334	540	0	-65.5195
3914	541	0	-65.5169
2143	542	0	-65.4866
13886	543	0	-65.4844
13899	544	0	-65.4821
9101	545	0	-65.4539
5943	546	0	-65.4427
13011	547	0	-65.3891
9356	548	0	-65.3539
11786	549	0	-65.3495
13290	550	0	-65.3188
12095	551	0	-65.3045
1923	552	0	-65.2875
2451	553	0	-65.2733
1400	554	0	-65.27
14262	555	0	-65.2437
11189	556	0	-65.2276
3895	557	0	-65.2264
7889	558	0	-65.2231
10991	559	0	-65.1843
14106	560	0	-65.1724
5785	561	0	-65.1338
5427	562	0	-65.1293
7059	563	0	-65.1267
2042	564	0	-65.1244
4160	565	0	-65.1166
14268	566	0	-65.0889
6271	567	0	-65.0837
5101	568	0	-65.0752
10211	569	0	-65.0337
14127	570	0	-64.9431
7925	571	0	-64.941
4267	572	0	-64.9238
2122	573	0	-64.9111
13989	574	0	-64.8408
4564	575	0	-64.8163
10630	576	0	-64.7837
4307	577	0	-64.7245
13768	578	0	-64.7231
9320	579	0	-64.7117
4556	580	0	-64.6903
2097	581	0	-64.6468
6413	582	0	-64.6294
13492	583	0	-64.5418
8822	584	0	-64.5237
9767	585	0	-64.4893
12271	586	0	-64.4874
6212	587	0	-64.3208
5163	588	0	-64.3113
13394	589	0	-64.3068
811	590	0	-64.301
13686	591	0	-64.2729
2573	592	0	-64.2365
14095	593	0	-64.2092
13027	594	0	-64.1204
13197	595	0	-64.1134
6676	596	0	-64.0872
3562	597	0	-64.051
283	598	0	-64.044
14223	599	0	-63.9667
5702	600	0	-63.9573
7113	601	0	-63.9461
8972	602	0	-63.9401
5843	603	0	-63.9154
8122	604	0	-63.8941
8812	605	0	-63.8871
1287	606	0	-63.8671
14431	607	0	-63.8544
14059	608	0	-63.8518
6974	609	0	-63.8366
7390	610	0	-63.7906
8073	611	0	-63.7906
3849	612	0	-63.7546
13053	613	0	-63.7317
5008	614	0	-63.727
5188	615	0	-63.723
7335	616	0	-63.6985
11906	617	0	-63.6729
2799	618	0	-63.6664
3750	619	0	-63.6623
10265	620	0	-63.6267
3017	621	0	-63.5728
14208	622	0	-63.5615
3143	623	0	-63.5323
550	624	0	-63.5223
3368	625	0	-63.5082
3073	626	0	-63.471
7093	627	0	-63.4608
7115	628	0	-63.4601
3175	629	0	-63.4581
7293	630	0	-63.4272
5096	631	0	-63.4117
14029	632	0	-63.3967
13903	633	0	-63.3906
3779	634	0	-63.3655
14129	635	0	-63.3594
93	636	0	-63.3531
14130	637	0	-63.3399
5162	638	0	-63.3066
13924	639	0	-63.2925
2460	640	0	-63.2905
936	641	0	-63.2549
9557	642	0	-63.2488
1938	643	0	-63.1999
5675	644	0	-63.154
2665	645	0	-63.1446
7039	646	0	-63.1386
4949	647	0	-63.1377
11989	648	0	-63.1337
10158	649	0	-63.1264
2403	650	0	-63.1235
1381	651	0	-63.1042
10635	652	0	-63.0671
14026	653	0	-63.0656
11078	654	0	-63.0431
10668	655	0	-63.0417
14083	656	0	-63.0267
12691	657	0	-63.0042
5647	658	0	-62.9953
6022	659	0	-62.9777
9085	660	0	-62.9539
10102	661	0	-62.9059
5010	662	0	-62.905
10128	663	0	-62.8997
8065	664	0	-62.8995
6616	665	0	-62.8947
11447	666	0	-62.8221
5814	667	0	-62.8077
9894	668	0	-62.7979
13749	669	0	-62.7855
8640	670	0	-62.7848
7174	671	0	-62.7688
14217	672	0	-62.7629
6742	673	0	-62.744
5075	674	0	-62.7353
363	675	0	-62.7155
2010	676	0	-62.7043
2866	677	0	-62.6602
12187	678	0	-62.6206
4713	679	0	-62.6206
3329	680	0	-62.6007
11149	681	0	-62.5871
11902	682	0	-62.5705
14069	683	0	-62.5702
11841	684	0	-62.5588
1262	685	0	-62.5479
6714	686	0	-62.5424
13015	687	0	-62.5037
9071	688	0	-62.4828
7236	689	0	-62.4739
1046	690	0	-62.4622
10939	691	0	-62.449
4638	692	0	-62.4256
14219	693	0	-62.3967
13309	694	0	-62.3515
13848	695	0	-62.3417
3331	696	0	-62.3267
13680	697	1	-62.3256
14260	698	0	-62.2798
6906	699	0	-62.2396
871	700	0	-62.2369
13621	701	0	-62.2334
3259	702	0	-62.2009
11640	703	0	-62.1997
5170	704	0	-62.1958
14125	705	0	-62.1878
8790	706	0	-62.1644
9771	707	0	-62.1409
14124	708	0	-62.1284
4126	709	0	-62.1022
3192	710	0	-62.0621
12618	711	0	-62.0587
10768	712	0	-62.0432
5378	713	0	-62.0329
11318	714	0	-62.0066
11029	715	0	-62.0027
6348	716	0	-61.9869
7683	717	0	-61.8983
2132	718	0	-61.8784
61	719	0	-61.8708
6633	720	0	-61.8563
722	721	0	-61.8456
1339	722	0	-61.8372
1910	723	0	-61.819
4732	724	0	-61.8038
898	725	0	-61.7809
11762	726	0	-61.7738
7862	727	0	-61.7636
13396	728	0	-61.7599
11286	729	0	-61.7542
2	730	0	-61.7429
955	731	0	-61.7374
11208	732	0	-61.7336
3473	733	0	-61.6695
1834	734	0	-61.669
14043	735	0	-61.6621
14206	736	0	-61.6483
9375	737	0	-61.6264
894	738	0	-61.5997
4759	739	0	-61.5949
3123	740	0	-61.5864
3453	741	0	-61.5864
11088	742	0	-61.5778
8310	743	0	-61.5521
10576	744	0	-61.5507
5620	745	0	-61.539
6961	746	0	-61.505
7230	747	0	-61.5001
1336	748	0	-61.4786
1244	749	0	-61.475
1740	750	1	-61.4645
8817	751	0	-61.4362
10897	752	0	-61.4211
12272	753	0	-61.4111
14360	754	1	-61.4061
3920	755	0	-61.3766
1967	756	0	-61.3701
3045	757	0	-61.3621
7253	758	0	-61.3273
5060	759	0	-61.3156
2439	760	0	-61.3145
11442	761	0	-61.3085
9038	762	0	-61.3074
10579	763	0	-61.3023
14263	764	0	-61.301
3245	765	0	-61.2937
4971	766	0	-61.2746
14112	767	0	-61.2628
10539	768	0	-61.23
8955	769	0	-61.226
161	770	0	-61.2203
13186	771	0	-61.2144
8447	772	0	-61.2105
282	773	0	-61.1971
844	774	0	-61.1971
14084	775	0	-61.1845
4013	776	0	-61.1844
8956	777	0	-61.1791
5936	778	0	-61.1471
6313	779	0	-61.133
12478	780	0	-61.1202
14062	781	0	-61.1072
9344	782	0	-61.1011
3678	783	0	-61.0892
13145	784	0	-61.08
1011	785	0	-61.0747
11722	786	0	-61.0689
13408	787	0	-61.0682
6362	788	0	-61.0388
7079	789	0	-61.0071
4654	790	0	-60.9597
13526	791	0	-60.9244
13369	792	0	-60.9168
8204	793	0	-60.9136
6226	794	0	-60.8792
1659	795	0	-60.8454
3514	796	0	-60.8315
13126	797	0	-60.8171
7975	798	0	-60.7952
14380	799	0	-60.789
2443	800	0	-60.783
13568	801	0	-60.7672
10323	802	0	-60.7578
3376	803	0	-60.7563
2192	804	0	-60.7528
14041	805	0	-60.7525
9228	806	0	-60.7442
14018	807	0	-60.7162
8373	808	0	-60.7148
4050	809	0	-60.7143
14120	810	0	-60.6887
2642	811	0	-60.6696
8916	812	0	-60.6558
14040	813	0	-60.6508
6432	814	0	-60.6352
8198	815	0	-60.6089
5180	816	0	-60.5988
9984	817	0	-60.4882
7873	818	0	-60.4794
6697	819	0	-60.4554
11817	820	0	-60.4539
5345	821	0	-60.4287
13889	822	0	-60.4258
6945	823	0	-60.4181
7016	824	0	-60.4181
1715	825	0	-60.4014
14382	826	0	-60.3758
9197	827	0	-60.361
4168	828	0	-60.354
11816	829	0	-60.3518
2371	830	0	-60.2722
12327	831	0	-60.2568
12001	832	0	-60.2485
13220	833	0	-60.2484
12268	834	0	-60.2102
3141	835	0	-60.1925
5682	836	0	-60.1792
5068	837	0	-60.1758
12485	838	0	-60.1667
848	839	0	-60.1634
6074	840	0	-60.1516
883	841	0	-60.136
1015	842	0	-60.1303
160	843	0	-60.1176
4749	844	0	-60.1106
12146	845	0	-60.1058
2118	846	0	-60.0552
8123	847	0	-60.0527
13705	848	0	-60.0359
6710	849	0	-60.0314
5947	850	0	-60.0282
8751	851	0	-60.0091
7151	852	0	-59.9961
2580	853	0	-59.9935
14092	854	0	-59.9923
4926	855	0	-59.989
2052	856	0	-59.9359
7418	857	0	-59.9303
5511	858	0	-59.9154
1759	859	0	-59.8976
12572	860	0	-59.8873
6395	861	0	-59.8797
11850	862	0	-59.8598
1950	863	0	-59.8434
5791	864	0	-59.8267
2053	865	0	-59.8141
4010	866	0	-59.8064
6678	867	0	-59.8025
14381	868	0	-59.7736
10556	869	0	-59.7686
11693	870	0	-59.7664
1360	871	0	-59.7315
8990	872	0	-59.7287
1887	873	0	-59.72
13042	874	0	-59.6799
11699	875	0	-59.6667
11327	876	0	-59.6502
13018	877	0	-59.6328
11674	878	0	-59.6326
7494	879	0	-59.6041
13504	880	0	-59.5905
12058	881	0	-59.5835
13327	882	0	-59.5691
2931	883	0	-59.5647
746	884	0	-59.5588
14042	885	0	-59.5491
5695	886	0	-59.5266
2279	887	0	-59.5236
6434	888	0	-59.5195
8464	889	0	-59.5082
9319	890	0	-59.5079
3149	891	0	-59.5057
11552	892	0	-59.5021
4444	893	0	-59.4901
10245	894	0	-59.4891
13529	895	0	-59.4649
11080	896	0	-59.4489
5867	897	0	-59.4102
13250	898	0	-59.4096
9600	899	0	-59.4037
13074	900	0	-59.4011
7262	901	0	-59.3902
4946	902	0	-59.3774
7029	903	0	-59.3493
7941	904	0	-59.3004
5854	905	0	-59.2849
14017	906	0	-59.2641
5158	907	0	-59.2465
2492	908	0	-59.2214
13920	909	0	-59.208
13215	910	0	-59.1877
9161	911	0	-59.1176
14089	912	0	-59.0985
12361	913	0	-59.0836
13919	914	0	-59.0472
14015	915	0	-59.0313
6804	916	0	-59.0162
4501	917	0	-58.9973
11154	918	0	-58.9775
10636	919	0	-58.939
11567	920	0	-58.8981
10199	921	0	-58.8947
7310	922	0	-58.8169
2973	923	0	-58.797
13845	924	0	-58.7956
9916	925	0	-58.7936
1169	926	0	-58.789
5474	927	0	-58.7874
11139	928	0	-58.7622
12261	929	0	-58.7574
8786	930	0	-58.7387
2898	931	0	-58.7221
10344	932	0	-58.6938
8929	933	0	-58.6752
14222	934	0	-58.6716
2940	935	0	-58.6587
12438	936	0	-58.6311
3065	937	0	-58.61
13014	938	0	-58.6034
1661	939	0	-58.584
396	940	0	-58.565
12619	941	0	-58.5611
12610	942	0	-58.5564
1704	943	0	-58.5347
7042	944	0	-58.5199
8005	945	0	-58.4883
14207	946	0	-58.4728
6989	947	0	-58.4707
6144	948	0	-58.4471
2069	949	0	-58.4378
1004	950	0	-58.4362
6342	951	0	-58.4086
5482	952	0	-58.3955
11601	953	0	-58.3811
6428	954	0	-58.3809
7671	955	0	-58.3714
4450	956	0	-58.3543
7500	957	0	-58.3496
10820	958	0	-58.3235
2868	959	0	-58.3227
1849	960	0	-58.304
13996	961	0	-58.2877
7695	962	0	-58.2668
653	963	0	-58.255
4590	964	0	-58.2539
6615	965	0	-58.2516
13302	966	0	-58.2475
11636	967	0	-58.2159
12276	968	0	-58.1971
10031	969	0	-58.1965
14278	970	0	-58.1781
6574	971	0	-58.1747
11960	972	0	-58.1735
1693	973	0	-58.17
1999	974	0	-58.1641
6566	975	0	-58.1592
4	976	0	-58.1328
7721	977	0	-58.13
3318	978	0	-58.109
9535	979	0	-58.1056
1965	980	0	-58.1037
10226	981	0	-58.1034
5323	982	0	-58.0797
4016	983	0	-58.045
13604	984	0	-58.0243
2361	985	0	-58.0207
2849	986	0	-58.011
13130	987	0	-58.009
11646	988	0	-57.9829
5039	989	0	-57.9781
6658	990	0	-57.9157
14109	991	0	-57.8897
9053	992	0	-57.8851
14215	993	0	-57.8847
6872	994	0	-57.8479
14292	995	1	-57.8277
6499	996	0	-57.8243
13987	997	0	-57.8159
312	998	0	-57.8148
4318	999	0	-57.8084
802	1000	0	-57.8015
751	1001	0	-57.7798
13381	1002	0	-57.7783
8030	1003	0	-57.7703
2306	1004	0	-57.7172
7917	1005	0	-57.7012
1232	1006	0	-57.6988
4079	1007	0	-57.6939
7240	1008	0	-57.6651
11350	1009	0	-57.6421
6794	1010	0	-57.6405
9999	1011	0	-57.6344
13311	1012	0	-57.6251
8716	1013	0	-57.6208
2638	1014	0	-57.6185
5607	1015	0	-57.6158
13440	1016	0	-57.612
480	1017	0	-57.612
10410	1018	0	-57.6086
1062	1019	0	-57.6066
13773	1020	0	-57.6063
3820	1021	0	-57.6027
3077	1022	0	-57.5795
7880	1023	0	-57.5568
10634	1024	0	-57.5357
11724	1025	0	-57.5261
13559	1026	0	-57.5236
13510	1027	0	-57.4894
11642	1028	0	-57.4892
8894	1029	0	-57.4878
8662	1030	0	-57.4754
1325	1031	0	-57.4676
8576	1032	0	-57.4653
9538	1033	0	-57.4515
11933	1034	0	-57.4502
5668	1035	0	-57.4409
825	1036	0	-57.4391
13744	1037	0	-57.4128
3925	1038	0	-57.4005
12721	1039	0	-57.3998
8850	1040	0	-57.3978
6417	1041	0	-57.3674
1343	1042	0	-57.3451
6245	1043	0	-57.2849
12672	1044	0	-57.2817
4964	1045	0	-57.265
3864	1046	0	-57.2108
11422	1047	0	-57.2078
10	1048	0	-57.2021
1304	1049	0	-57.168
6954	1050	0	-57.161
14030	1051	0	-57.1432
2356	1052	0	-57.1353
1272	1053	0	-57.0858
8757	1054	0	-57.0795
8677	1055	0	-57.0759
4239	1056	0	-57.0662
1243	1057	0	-57.0614
9117	1058	0	-57.0551
14091	1059	0	-57.0537
3482	1060	0	-57.0505
5775	1061	0	-57.0298
10343	1062	0	-57.0064
7442	1063	0	-56.9991
13478	1064	0	-56.9818
13104	1065	0	-56.98
8860	1066	0	-56.98
11971	1067	0	-56.9774
5368	1068	0	-56.9705
13622	1069	0	-56.9703
13393	1070	0	-56.9492
10463	1071	0	-56.948
5362	1072	0	-56.9203
8756	1073	0	-56.8714
3631	1074	0	-56.8626
13616	1075	0	-56.8397
12977	1076	0	-56.7981
9242	1077	0	-56.7819
2592	1078	0	-56.7577
11824	1079	0	-56.7557
12701	1080	0	-56.7486
7350	1081	0	-56.7169
6341	1082	0	-56.7153
1694	1083	0	-56.7101
8940	1084	0	-56.6912
8541	1085	0	-56.6865
3524	1086	0	-56.6774
3107	1087	0	-56.6705
4871	1088	0	-56.6582
10652	1089	0	-56.6569
11653	1090	0	-56.6475
9769	1091	0	-56.6292
2020	1092	0	-56.6126
8895	1093	0	-56.6107
14107	1094	0	-56.61
8008	1095	0	-56.5793
9488	1096	0	-56.5528
9627	1097	0	-56.5522
13080	1098	0	-56.5497
13181	1099	0	-56.5478
10965	1100	0	-56.5436
8484	1101	0	-56.5407
13279	1102	0	-56.5394
2383	1103	0	-56.5285
5935	1104	0	-56.4983
6573	1105	0	-56.4967
7663	1106	0	-56.4855
7886	1107	0	-56.4794
3413	1108	0	-56.4688
14200	1109	0	-56.4423
8706	1110	0	-56.4218
9429	1111	0	-56.3826
5329	1112	0	-56.3657
2463	1113	0	-56.3599
7505	1114	0	-56.3543
2727	1115	0	-56.3532
1882	1116	0	-56.3453
1082	1117	0	-56.3326
6895	1118	0	-56.2866
9770	1119	0	-56.2842
8334	1120	0	-56.2772
12216	1121	0	-56.2765
13006	1122	0	-56.2692
1807	1123	0	-56.2645
5840	1124	0	-56.2446
237	1125	0	-56.2433
9896	1126	0	-56.2416
8994	1127	0	-56.2404
12754	1128	0	-56.2194
11530	1129	0	-56.1971
5209	1130	0	-56.1951
10960	1131	0	-56.1781
14027	1132	0	-56.1437
2927	1133	0	-56.1343
7898	1134	0	-56.1274
14055	1135	0	-56.1249
11697	1136	0	-56.1056
14006	1137	0	-56.1012
8855	1138	0	-56.0805
2566	1139	0	-56.068
5905	1140	0	-56.0477
6938	1141	0	-56.0305
12320	1142	0	-56.0161
2447	1143	0	-55.9834
9882	1144	0	-55.9817
3094	1145	0	-55.9623
3122	1146	0	-55.9618
3176	1147	0	-55.9469
96	1148	0	-55.9462
10126	1149	0	-55.9418
13320	1150	0	-55.9327
4308	1151	0	-55.9163
11109	1152	0	-55.9059
13585	1153	0	-55.8971
11735	1154	0	-55.8827
14378	1155	0	-55.8804
8598	1156	0	-55.8677
12646	1157	0	-55.8647
1867	1158	0	-55.8445
8511	1159	0	-55.8432
14061	1160	0	-55.8195
14063	1161	0	-55.7645
7528	1162	0	-55.7497
13390	1163	0	-55.7492
3981	1164	0	-55.7334
5992	1165	0	-55.7313
9214	1166	0	-55.7258
5508	1167	0	-55.7141
3819	1168	0	-55.7132
6525	1169	0	-55.7093
5288	1170	0	-55.7067
11269	1171	0	-55.6757
4925	1172	0	-55.6753
1101	1173	0	-55.6721
2305	1174	0	-55.6638
14122	1175	0	-55.6597
11268	1176	0	-55.6433
14119	1177	0	-55.6427
8784	1178	0	-55.6396
2135	1179	0	-55.6364
7170	1180	0	-55.6338
1864	1181	0	-55.6238
10184	1182	0	-55.6204
13070	1183	0	-55.6157
7397	1184	0	-55.6063
9430	1185	0	-55.6009
11550	1186	0	-55.592
3108	1187	0	-55.5912
8378	1188	0	-55.5661
13951	1189	0	-55.5652
9975	1190	0	-55.5602
13023	1191	0	-55.555
11619	1192	0	-55.5534
14068	1193	0	-55.5519
2378	1194	0	-55.5509
2330	1195	0	-55.5437
5268	1196	0	-55.5414
11813	1197	0	-55.5394
5555	1198	0	-55.5257
13020	1199	0	-55.4822
9893	1200	0	-55.4789
14214	1201	0	-55.4403
13895	1202	0	-55.4188
6335	1203	0	-55.4153
11581	1204	0	-55.4028
5366	1205	0	-55.3987
12178	1206	0	-55.3944
4904	1207	0	-55.3831
13341	1208	0	-55.3818
1628	1209	0	-55.3818
13344	1210	0	-55.3661
14113	1211	0	-55.3484
14067	1212	0	-55.3411
8405	1213	0	-55.3261
11172	1214	0	-55.3254
13532	1215	0	-55.3217
1695	1216	0	-55.2963
1781	1217	0	-55.2914
6277	1218	0	-55.2893
3251	1219	0	-55.2765
4301	1220	0	-55.2734
6450	1221	0	-55.2384
4342	1222	0	-55.2333
1227	1223	0	-55.2298
13283	1224	0	-55.2219
5752	1225	0	-55.2187
607	1226	0	-55.2178
5544	1227	0	-55.2176
3593	1228	0	-55.2057
3124	1229	0	-55.2048
5926	1230	0	-55.1963
2311	1231	0	-55.1897
13476	1232	0	-55.1751
8160	1233	0	-55.173
2549	1234	0	-55.1681
7358	1235	0	-55.1616
13494	1236	0	-55.1595
13724	1237	0	-55.1531
9730	1238	0	-55.1481
2773	1239	0	-55.1415
3734	1240	0	-55.1403
7031	1241	0	-55.1275
2453	1242	0	-55.1216
10615	1243	0	-55.1176
7688	1244	0	-55.1137
1726	1245	1	-55.1038
10605	1246	0	-55.0501
3655	1247	0	-55.0459
13057	1248	0	-55.0457
10609	1249	0	-55.039
10918	1250	0	-55.0365
1167	1251	0	-55.0304
10278	1252	0	-55.0233
2026	1253	0	-55.016
7644	1254	0	-55.0106
11388	1255	0	-55.0009
11259	1256	0	-54.9906
1465	1257	0	-54.9854
515	1258	0	-54.9752
8943	1259	0	-54.9715
6102	1260	0	-54.9685
11294	1261	0	-54.9613
5914	1262	0	-54.9511
948	1263	0	-54.9377
6944	1264	0	-54.9216
1738	1265	1	-54.9194
3581	1266	0	-54.9098
13386	1267	0	-54.907
12736	1268	0	-54.8986
13722	1269	0	-54.8955
2407	1270	0	-54.8896
3693	1271	0	-54.8877
14000	1272	0	-54.8771
5600	1273	0	-54.8645
8148	1274	0	-54.8597
4578	1275	0	-54.836
939	1276	0	-54.8359
13166	1277	0	-54.8329
9544	1278	0	-54.8214
1986	1279	0	-54.8201
3377	1280	0	-54.798
8088	1281	0	-54.797
2173	1282	0	-54.7908
11084	1283	0	-54.7886
5109	1284	0	-54.7786
14128	1285	0	-54.7771
5132	1286	0	-54.774
1444	1287	0	-54.7616
135	1288	0	-54.7557
5111	1289	0	-54.7556
7247	1290	0	-54.74
3082	1291	0	-54.7319
12067	1292	0	-54.714
13200	1293	0	-54.7111
3875	1294	0	-54.6993
5581	1295	0	-54.6989
12480	1296	0	-54.677
5707	1297	0	-54.6541
3207	1298	0	-54.6455
9115	1299	0	-54.6433
3321	1300	0	-54.6393
6494	1301	0	-54.6381
1125	1302	0	-54.6376
14399	1303	1	-54.6356
9884	1304	0	-54.6285
13690	1305	0	-54.6071
6743	1306	0	-54.5743
9247	1307	0	-54.5593
14046	1308	0	-54.5456
4917	1309	0	-54.5365
7703	1310	0	-54.5253
9831	1311	0	-54.5229
5989	1312	0	-54.519
11420	1313	0	-54.5099
11700	1314	0	-54.5034
8820	1315	0	-54.5027
2233	1316	0	-54.4972
10673	1317	0	-54.4907
5684	1318	0	-54.4775
5091	1319	0	-54.4672
8542	1320	0	-54.4606
7487	1321	0	-54.4551
5429	1322	0	-54.4213
12085	1323	0	-54.4114
1221	1324	0	-54.4012
14114	1325	0	-54.401
13400	1326	0	-54.3935
5606	1327	0	-54.3843
13431	1328	0	-54.3689
1703	1329	0	-54.3665
2711	1330	0	-54.3465
11483	1331	0	-54.342
12224	1332	0	-54.3418
3790	1333	0	-54.3138
8839	1334	0	-54.3109
12439	1335	0	-54.2947
10775	1336	0	-54.292
5187	1337	0	-54.2705
14078	1338	0	-54.2477
5681	1339	0	-54.2403
8285	1340	0	-54.2393
11571	1341	0	-54.2303
4897	1342	0	-54.1995
8915	1343	0	-54.1989
5034	1344	0	-54.1918
11961	1345	0	-54.1722
902	1346	0	-54.1683
13306	1347	0	-54.1609
2039	1348	0	-54.1407
4317	1349	0	-54.1398
11893	1350	0	-54.0642
4167	1351	0	-54.0624
12151	1352	0	-54.0484
14131	1353	0	-54.0474
9563	1354	0	-54.0435
10903	1355	0	-54.0403
8092	1356	0	-54.0385
8203	1357	0	-54.0265
634	1358	0	-54.0188
9776	1359	0	-53.9949
1483	1360	0	-53.9928
12062	1361	0	-53.9749
7752	1362	0	-53.9703
10947	1363	0	-53.9614
8362	1364	0	-53.9601
11193	1365	0	-53.954
5440	1366	0	-53.946
12981	1367	0	-53.9457
10830	1368	0	-53.9314
3125	1369	0	-53.9309
7164	1370	0	-53.9267
1739	1371	0	-53.9174
3584	1372	0	-53.9153
6288	1373	0	-53.9125
8497	1374	0	-53.9007
12706	1375	0	-53.8655
9920	1376	0	-53.8512
4146	1377	0	-53.8496
3203	1378	0	-53.8232
13595	1379	0	-53.8213
905	1380	0	-53.7866
13002	1381	0	-53.7834
10136	1382	0	-53.7811
3725	1383	0	-53.7808
5106	1384	0	-53.777
1367	1385	0	-53.7659
8910	1386	0	-53.7507
9443	1387	0	-53.7458
13242	1388	0	-53.7319
4120	1389	0	-53.7224
2637	1390	0	-53.7083
9878	1391	0	-53.6789
6405	1392	0	-53.6628
198	1393	0	-53.6616
2994	1394	0	-53.648
3309	1395	0	-53.6463
3567	1396	0	-53.6461
5402	1397	0	-53.6443
12022	1398	0	-53.6169
11148	1399	0	-53.6167
4311	1400	0	-53.6124
8455	1401	0	-53.6018
11770	1402	0	-53.5805
1341	1403	0	-53.5792
7308	1404	0	-53.5629
5348	1405	0	-53.5363
1682	1406	0	-53.5276
10922	1407	0	-53.5178
7985	1408	0	-53.5135
13383	1409	0	-53.5127
10478	1410	0	-53.5098
3989	1411	0	-53.5076
13819	1412	0	-53.5066
10724	1413	0	-53.5042
14121	1414	0	-53.4965
6040	1415	0	-53.4868
13144	1416	0	-53.4475
11260	1417	0	-53.4424
2770	1418	0	-53.4263
8941	1419	0	-53.4231
1012	1420	0	-53.4128
11566	1421	0	-53.4045
14123	1422	0	-53.3781
13300	1423	0	-53.3736
5807	1424	0	-53.3508
5934	1425	0	-53.343
12562	1426	0	-53.3417
10750	1427	0	-53.3321
14111	1428	0	-53.3058
8367	1429	0	-53.3005
5985	1430	0	-53.2973
6249	1431	0	-53.2966
4510	1432	0	-53.2624
13362	1433	0	-53.2475
11928	1434	0	-53.2259
7372	1435	0	-53.2258
10466	1436	0	-53.2164
3270	1437	0	-53.2039
2423	1438	0	-53.1942
594	1439	0	-53.1738
6789	1440	0	-53.1646
3084	1441	0	-53.159
5737	1442	0	-53.0977
11725	1443	0	-53.0969
9048	1444	0	-53.0963
2357	1445	0	-53.0861
6694	1446	0	-53.079
9483	1447	0	-53.0694
5809	1448	0	-53.0687
14394	1449	1	-53.0684
7900	1450	0	-53.0672
11520	1451	0	-53.0643
504	1452	0	-53.0253
9428	1453	0	-53.0165
13031	1454	0	-53.0102
14110	1455	0	-53.006
5314	1456	0	-53.0043
8632	1457	0	-53.0014
6702	1458	0	-52.9978
12282	1459	0	-52.9946
6187	1460	0	-52.9872
13177	1461	0	-52.9872
10805	1462	0	-52.978
8637	1463	0	-52.9664
12005	1464	0	-52.959
7376	1465	0	-52.9522
11012	1466	0	-52.9483
8888	1467	0	-52.9452
5409	1468	0	-52.9435
3640	1469	0	-52.9345
9132	1470	0	-52.928
6338	1471	0	-52.9265
9891	1472	0	-52.9181
14197	1473	0	-52.9163
528	1474	0	-52.9004
13196	1475	0	-52.8843
3572	1476	0	-52.8768
6519	1477	0	-52.849
12494	1478	0	-52.8395
14388	1479	0	-52.8347
114	1480	0	-52.8326
10937	1481	0	-52.8217
13497	1482	0	-52.8177
7206	1483	0	-52.8165
8561	1484	0	-52.797
9885	1485	0	-52.7968
3250	1486	0	-52.7936
13019	1487	0	-52.7825
7346	1488	0	-52.78
4058	1489	0	-52.7561
6456	1490	0	-52.7337
11751	1491	0	-52.7318
10642	1492	0	-52.713
10374	1493	0	-52.6932
1982	1494	0	-52.6906
13003	1495	0	-52.6895
764	1496	0	-52.6894
5571	1497	0	-52.6661
14336	1498	0	-52.6649
7053	1499	0	-52.6554
7616	1500	0	-52.6455
7831	1501	0	-52.6406
4279	1502	0	-52.6132
6975	1503	0	-52.6092
6361	1504	0	-52.609
3412	1505	0	-52.6082
5942	1506	0	-52.604
12154	1507	0	-52.5779
2409	1508	0	-52.5779
6001	1509	0	-52.5729
3151	1510	0	-52.5612
3009	1511	0	-52.5578
2365	1512	0	-52.5486
6108	1513	0	-52.5461
12027	1514	0	-52.5452
6997	1515	0	-52.5423
9742	1516	0	-52.5162
10802	1517	0	-52.5101
3913	1518	0	-52.501
5434	1519	0	-52.4964
1142	1520	0	-52.4639
4591	1521	0	-52.4529
13128	1522	0	-52.4386
12083	1523	0	-52.4165
2534	1524	0	-52.3987
3705	1525	0	-52.3881
6461	1526	0	-52.3793
10783	1527	0	-52.3697
9211	1528	0	-52.3532
9200	1529	0	-52.3458
8928	1530	0	-52.344
13964	1531	0	-52.3379
13170	1532	0	-52.3274
10177	1533	0	-52.3235
6663	1534	0	-52.2303
13000	1535	0	-52.2267
3730	1536	0	-52.2237
5022	1537	0	-52.2077
7304	1538	0	-52.2024
22	1539	0	-52.1863
4309	1540	0	-52.173
10644	1541	0	-52.1686
2429	1542	0	-52.1472
4097	1543	0	-52.1457
13420	1544	0	-52.1447
13502	1545	0	-52.136
2476	1546	0	-52.1348
7972	1547	0	-52.1343
6995	1548	0	-52.1331
10998	1549	0	-52.1309
1316	1550	0	-52.1308
2377	1551	0	-52.1264
4386	1552	0	-52.1115
2653	1553	0	-52.0913
13573	1554	0	-52.0906
13923	1555	0	-52.0715
3169	1556	0	-52.0692
252	1557	0	-52.0691
5404	1558	0	-52.0568
7956	1559	0	-52.0367
9147	1560	0	-52.034
5756	1561	0	-52.016
11266	1562	0	-52.0102
11009	1563	0	-52.0022
9584	1564	0	-51.9977
9919	1565	0	-51.9872
11023	1566	0	-51.9828
11941	1567	0	-51.9758
8361	1568	0	-51.9524
9249	1569	0	-51.948
11703	1570	0	-51.9425
12568	1571	0	-51.9296
800	1572	0	-51.9138
11359	1573	0	-51.9056
12615	1574	0	-51.9021
9287	1575	0	-51.9003
12522	1576	0	-51.8889
10173	1577	0	-51.8861
7887	1578	0	-51.8852
5962	1579	0	-51.8845
6309	1580	0	-51.8796
13268	1581	0	-51.8773
2628	1582	0	-51.8768
10314	1583	0	-51.8691
6613	1584	0	-51.8659
1196	1585	0	-51.8569
5213	1586	0	-51.8526
1374	1587	0	-51.8379
4725	1588	0	-51.8333
13124	1589	0	-51.8205
13570	1590	0	-51.8069
10832	1591	0	-51.8046
12308	1592	0	-51.7993
8417	1593	0	-51.7884
4643	1594	0	-51.7688
13374	1595	0	-51.7584
13118	1596	0	-51.7518
14171	1597	0	-51.7106
10840	1598	0	-51.6896
13823	1599	0	-51.6818
2956	1600	0	-51.6745
13260	1601	0	-51.6741
13870	1602	0	-51.6669
5755	1603	0	-51.6567
10267	1604	0	-51.6344
8913	1605	0	-51.6305
9006	1606	0	-51.6061
9022	1607	0	-51.5878
3694	1608	0	-51.5838
7803	1609	0	-51.5472
4343	1610	0	-51.5465
9571	1611	0	-51.5455
7111	1612	0	-51.5418
5246	1613	0	-51.5406
6118	1614	0	-51.539
458	1615	0	-51.5289
3162	1616	0	-51.5272
4734	1617	0	-51.5257
3012	1618	0	-51.5181
4778	1619	0	-51.4895
1469	1620	0	-51.4674
2223	1621	0	-51.4576
7599	1622	0	-51.436
7958	1623	0	-51.4144
9913	1624	0	-51.403
8589	1625	0	-51.3853
1793	1626	0	-51.3805
2718	1627	0	-51.3779
13444	1628	0	-51.3762
11016	1629	0	-51.3695
4392	1630	0	-51.3626
12443	1631	0	-51.353
4728	1632	0	-51.3461
1028	1633	0	-51.3211
11037	1634	0	-51.313
13226	1635	0	-51.3083
7400	1636	0	-51.3028
3817	1637	0	-51.2935
10625	1638	0	-51.2806
2016	1639	0	-51.2776
10855	1640	0	-51.2487
10207	1641	0	-51.2465
13189	1642	0	-51.2448
9974	1643	0	-51.2293
11792	1644	0	-51.2123
13188	1645	0	-51.2081
4535	1646	0	-51.2076
12709	1647	0	-51.1877
583	1648	0	-51.1825
11744	1649	0	-51.1814
11729	1650	0	-51.1781
8681	1651	0	-51.1672
7998	1652	0	-51.1519
9391	1653	0	-51.1478
1432	1654	0	-51.1469
9444	1655	0	-51.1454
2446	1656	0	-51.0978
9365	1657	0	-51.0878
7279	1658	0	-51.0812
12415	1659	0	-51.0785
931	1660	0	-51.0331
1250	1661	0	-51.0192
5706	1662	0	-51.0093
7097	1663	0	-50.982
7328	1664	0	-50.9742
13037	1665	0	-50.9739
14390	1666	0	-50.9454
1952	1667	0	-50.9379
4379	1668	0	-50.9208
13826	1669	0	-50.9121
9394	1670	0	-50.9044
7393	1671	0	-50.8772
10992	1672	0	-50.8747
11471	1673	0	-50.8738
6769	1674	0	-50.8679
12204	1675	0	-50.8636
9887	1676	0	-50.8519
13771	1677	0	-50.8466
12603	1678	0	-50.8432
5020	1679	0	-50.8273
273	1680	0	-50.8079
12120	1681	0	-50.8038
12206	1682	0	-50.7924
13392	1683	0	-50.7905
6760	1684	0	-50.7905
5925	1685	0	-50.7879
5824	1686	0	-50.7768
13549	1687	0	-50.768
6569	1688	0	-50.7611
5761	1689	0	-50.7608
1334	1690	0	-50.7493
5930	1691	0	-50.7491
12323	1692	0	-50.7477
6377	1693	0	-50.7313
9886	1694	0	-50.7261
8438	1695	0	-50.7235
4524	1696	0	-50.723
8871	1697	0	-50.7133
10494	1698	0	-50.703
2948	1699	0	-50.6985
2607	1700	0	-50.6816
10488	1701	0	-50.6701
2819	1702	0	-50.6669
10282	1703	0	-50.6591
11918	1704	0	-50.6457
929	1705	0	-50.6348
10440	1706	0	-50.6335
4196	1707	0	-50.6275
6741	1708	0	-50.6272
3985	1709	0	-50.6238
14098	1710	0	-50.6167
2833	1711	0	-50.6124
3005	1712	0	-50.6009
7337	1713	0	-50.5748
14004	1714	0	-50.5748
5047	1715	0	-50.5613
2513	1716	0	-50.5607
13065	1717	0	-50.5542
1433	1718	0	-50.5383
2437	1719	0	-50.537
13131	1720	0	-50.5237
2059	1721	0	-50.5168
3441	1722	0	-50.5135
12448	1723	0	-50.512
14013	1724	0	-50.501
8084	1725	0	-50.5008
9870	1726	0	-50.4958
3043	1727	0	-50.4721
10383	1728	0	-50.4721
2193	1729	0	-50.468
9212	1730	0	-50.4496
983	1731	0	-50.4496
3774	1732	0	-50.4313
9081	1733	0	-50.4176
4827	1734	0	-50.4133
14395	1735	1	-50.4038
9191	1736	0	-50.4008
7740	1737	0	-50.3924
9514	1738	0	-50.3873
5870	1739	0	-50.3824
4660	1740	0	-50.3802
1104	1741	0	-50.3762
3365	1742	0	-50.3708
13499	1743	0	-50.3629
3826	1744	0	-50.3438
4549	1745	0	-50.3399
5024	1746	0	-50.3363
12643	1747	0	-50.33
3604	1748	0	-50.3182
13965	1749	0	-50.3158
10001	1750	0	-50.3047
6853	1751	0	-50.2944
1276	1752	0	-50.2746
3339	1753	0	-50.2699
5973	1754	0	-50.2588
10807	1755	0	-50.255
4040	1756	0	-50.2497
2746	1757	0	-50.2481
13507	1758	0	-50.2457
455	1759	0	-50.2397
3893	1760	0	-50.2042
5559	1761	0	-50.1849
267	1762	0	-50.1802
4622	1763	0	-50.1731
6445	1764	0	-50.1551
14226	1765	0	-50.1408
4758	1766	0	-50.1301
11529	1767	0	-50.1234
7662	1768	0	-50.1151
4278	1769	0	-50.1052
11179	1770	0	-50.099
6088	1771	0	-50.0862
2481	1772	0	-50.083
9349	1773	0	-50.0781
1248	1774	0	-50.0768
789	1775	0	-50.0706
2635	1776	0	-50.07
14093	1777	0	-50.0672
5312	1778	0	-50.0594
5248	1779	0	-50.0585
12264	1780	0	-50.0426
6915	1781	0	-50.0343
8300	1782	0	-50.018
12534	1783	0	-50.0078
8106	1784	0	-50.0034
8816	1785	0	-49.9991
10462	1786	0	-49.9983
5167	1787	0	-49.9973
2075	1788	0	-49.995
2680	1789	0	-49.9934
8246	1790	0	-49.9605
8121	1791	0	-49.9578
14020	1792	0	-49.9537
5379	1793	0	-49.9495
2655	1794	0	-49.94
7176	1795	0	-49.9258
13064	1796	0	-49.9112
11727	1797	0	-49.9019
8068	1798	0	-49.898
10810	1799	0	-49.8891
6138	1800	0	-49.8864
6669	1801	0	-49.8715
11324	1802	0	-49.8699
1041	1803	0	-49.8563
13533	1804	0	-49.8472
12640	1805	0	-49.8399
4605	1806	0	-49.8238
4325	1807	0	-49.8165
11240	1808	0	-49.8112
11684	1809	0	-49.8087
4859	1810	0	-49.8081
11749	1811	0	-49.8003
6839	1812	0	-49.7871
11794	1813	0	-49.7807
12381	1814	0	-49.7803
7843	1815	0	-49.7689
524	1816	0	-49.762
3160	1817	0	-49.7588
1364	1818	0	-49.7383
4381	1819	0	-49.7379
3230	1820	0	-49.728
2158	1821	0	-49.7257
10861	1822	0	-49.7217
13518	1823	0	-49.7116
12486	1824	0	-49.6772
3510	1825	0	-49.6738
5046	1826	0	-49.6726
11389	1827	0	-49.6655
2376	1828	0	-49.6402
4217	1829	0	-49.638
5659	1830	0	-49.6342
12468	1831	0	-49.6229
9332	1832	0	-49.6196
8533	1833	0	-49.6133
10651	1834	0	-49.6117
13129	1835	0	-49.6063
5506	1836	0	-49.5872
14160	1837	0	-49.5739
7699	1838	0	-49.5604
845	1839	0	-49.558
10087	1840	0	-49.5539
708	1841	0	-49.5464
6496	1842	0	-49.546
13155	1843	0	-49.5197
7280	1844	0	-49.5151
9777	1845	0	-49.5072
8932	1846	0	-49.5016
5876	1847	0	-49.494
3390	1848	0	-49.4891
13885	1849	0	-49.4876
10933	1850	0	-49.4827
12400	1851	0	-49.473
10898	1852	0	-49.4579
13551	1853	0	-49.441
2997	1854	0	-49.4316
1358	1855	0	-49.427
12495	1856	0	-49.425
10611	1857	0	-49.4223
4595	1858	0	-49.4108
9738	1859	0	-49.4093
9426	1860	0	-49.4044
13815	1861	0	-49.3984
7077	1862	0	-49.3867
8557	1863	0	-49.3855
13214	1864	0	-49.3847
645	1865	0	-49.3847
4269	1866	0	-49.377
7844	1867	0	-49.3742
2228	1868	0	-49.3705
3442	1869	0	-49.3687
3021	1870	0	-49.3683
13418	1871	0	-49.3669
7027	1872	0	-49.3643
6435	1873	0	-49.362
5267	1874	0	-49.3542
8066	1875	0	-49.3532
10427	1876	0	-49.3488
4876	1877	0	-49.3471
5336	1878	0	-49.3434
8205	1879	0	-49.3334
12144	1880	0	-49.3332
575	1881	0	-49.3307
13609	1882	0	-49.3153
11694	1883	0	-49.3124
2434	1884	0	-49.2995
8149	1885	0	-49.2988
9392	1886	0	-49.2983
855	1887	0	-49.2949
12025	1888	0	-49.285
9932	1889	0	-49.2484
9610	1890	0	-49.2474
8245	1891	0	-49.2466
7872	1892	0	-49.2397
13432	1893	0	-49.2288
4492	1894	0	-49.2265
8771	1895	0	-49.2197
13308	1896	0	-49.2183
3550	1897	0	-49.1704
11046	1898	0	-49.1691
6246	1899	0	-49.1687
4895	1900	0	-49.1569
1404	1901	0	-49.1287
13322	1902	0	-49.1243
12617	1903	0	-49.1234
12275	1904	0	-49.1083
1165	1905	0	-49.1062
6303	1906	0	-49.0716
3391	1907	0	-49.0668
1249	1908	0	-49.0556
2355	1909	0	-49.0494
7473	1910	0	-49.0405
4447	1911	0	-49.0398
12104	1912	0	-49.0385
6781	1913	0	-49.0258
13592	1914	0	-49.0194
14294	1915	1	-49.0017
6984	1916	0	-48.984
3518	1917	0	-48.9547
7363	1918	0	-48.9477
4162	1919	0	-48.9414
6873	1920	0	-48.9206
6886	1921	0	-48.9175
5491	1922	0	-48.9156
13076	1923	0	-48.9043
872	1924	0	-48.8889
11454	1925	0	-48.868
4113	1926	0	-48.8638
1018	1927	0	-48.8579
10627	1928	0	-48.8504
5541	1929	0	-48.8496
8126	1930	0	-48.8215
10528	1931	0	-48.8108
10445	1932	0	-48.8107
10016	1933	0	-48.8039
10176	1934	0	-48.7897
13167	1935	0	-48.7895
13760	1936	0	-48.7839
13036	1937	0	-48.7629
2234	1938	0	-48.7566
2654	1939	0	-48.7331
1279	1940	0	-48.7271
4815	1941	0	-48.7185
2612	1942	0	-48.701
6936	1943	0	-48.6908
13555	1944	0	-48.6808
5399	1945	0	-48.6781
941	1946	0	-48.6512
10718	1947	0	-48.6509
13013	1948	0	-48.637
14175	1949	0	-48.6358
971	1950	0	-48.6314
11956	1951	0	-48.6274
13457	1952	0	-48.6267
9914	1953	0	-48.6262
10822	1954	0	-48.6224
4033	1955	0	-48.6216
11386	1956	0	-48.6182
6334	1957	0	-48.5939
10490	1958	0	-48.5887
10085	1959	0	-48.5872
3095	1960	0	-48.5715
11213	1961	0	-48.5708
991	1962	0	-48.5661
13210	1963	0	-48.566
6111	1964	0	-48.5337
5846	1965	0	-48.5187
12976	1966	0	-48.516
4555	1967	0	-48.5108
7490	1968	0	-48.5091
6600	1969	0	-48.5036
14361	1970	0	-48.5025
2043	1971	0	-48.5002
8842	1972	0	-48.4981
10078	1973	0	-48.498
13563	1974	0	-48.4944
11110	1975	0	-48.483
11375	1976	0	-48.4796
11127	1977	0	-48.4788
4765	1978	0	-48.478
9987	1979	0	-48.4744
11704	1980	0	-48.4706
2847	1981	0	-48.4632
3182	1982	0	-48.4601
963	1983	0	-48.451
5872	1984	0	-48.4482
2639	1985	0	-48.4413
11599	1986	0	-48.4403
7874	1987	0	-48.4394
14332	1988	0	-48.4309
6452	1989	0	-48.4301
13474	1990	0	-48.4287
14295	1991	1	-48.4176
5201	1992	0	-48.412
13180	1993	0	-48.4077
1256	1994	0	-48.3858
3424	1995	0	-48.3761
6715	1996	0	-48.3606
13553	1997	0	-48.3264
11022	1998	0	-48.3257
11436	1999	0	-48.3195
[truncated: 8,111 more rows]

## Sheet: LIGEN
Id	rank	active pK_6	EFO_score
13943	1	0	-70.6423
6271	2	0	-70.5553
13736	3	0	-70.3732
13734	4	0	-69.7522
13849	5	0	-69.6811
13874	6	0	-69.5969
13725	7	0	-69.5528
9774	8	0	-69.3482
640	9	0	-69.2141
13776	10	0	-68.905
13888	11	0	-68.6909
1741	12	0	-68.5841
567	13	0	-68.5308
14347	14	1	-68.5247
13796	15	0	-68.4356
13728	16	0	-68.4139
13781	17	0	-68.3629
14422	18	1	-68.2119
14267	19	0	-68.055
13921	20	0	-67.9713
3873	21	0	-67.961
14424	22	0	-67.9367
14354	23	1	-67.9151
13762	24	0	-67.755
9772	25	0	-67.6513
5881	26	0	-67.5707
1688	27	0	-67.5238
1687	28	0	-67.453
1656	29	0	-67.4488
6880	30	0	-67.4306
13848	31	0	-67.4044
13746	32	0	-67.2865
13860	33	0	-67.0426
13883	34	0	-66.8993
1629	35	1	-66.8325
9129	36	0	-66.76
13809	37	0	-66.7324
5572	38	0	-66.506
9375	39	0	-66.435
560	40	0	-66.3273
14359	41	0	-66.226
13808	42	0	-66.2171
14270	43	0	-66.1631
14318	44	1	-66.0568
14309	45	0	-66.0524
13909	46	0	-66.0381
4353	47	0	-65.9821
13945	48	0	-65.9704
14243	49	0	-65.9582
13720	50	0	-65.9289
5133	51	0	-65.9149
14312	52	0	-65.8558
14345	53	1	-65.7925
13687	54	1	-65.7894
14425	55	0	-65.7657
1726	56	1	-65.7105
3879	57	0	-65.705
7621	58	0	-65.5733
12086	59	0	-65.4348
13697	60	1	-65.3685
14269	61	0	-65.3598
13924	62	0	-65.3148
14301	63	0	-65.283
13787	64	0	-65.2129
14351	65	1	-65.0563
576	66	0	-65.0331
1690	67	1	-65.0315
1658	68	0	-65.0141
13764	69	0	-64.9869
13890	70	0	-64.9488
6242	71	0	-64.9375
14348	72	1	-64.8689
14247	73	0	-64.8405
13931	74	0	-64.7928
14343	75	1	-64.7557
12643	76	0	-64.7532
13820	77	0	-64.7416
14350	78	0	-64.6793
14342	79	1	-64.6627
1684	80	1	-64.6247
9735	81	1	-64.4809
13882	82	0	-64.4785
13811	83	0	-64.4777
14426	84	1	-64.4758
14317	85	1	-64.4678
1424	86	0	-64.4181
1740	87	1	-64.4021
13758	88	0	-64.3442
13757	89	0	-64.2873
14311	90	0	-64.2618
14353	91	1	-64.2519
6437	92	0	-64.138
1691	93	1	-64.1179
13766	94	0	-64.1107
1672	95	1	-64.0824
13689	96	1	-64.0654
3601	97	0	-64.0651
1633	98	1	-64.0145
14016	99	0	-64.0103
14303	100	1	-63.9767
14365	101	1	-63.9603
4719	102	0	-63.9113
1663	103	0	-63.8346
14014	104	0	-63.825
14344	105	1	-63.8168
13831	106	0	-63.7626
3037	107	0	-63.7402
5389	108	0	-63.7228
6273	109	0	-63.6948
13680	110	1	-63.6897
14423	111	1	-63.6894
1645	112	0	-63.6572
14356	113	1	-63.6433
9340	114	0	-63.6002
6529	115	0	-63.5775
1739	116	0	-63.5225
13940	117	0	-63.5191
1654	118	0	-63.4171
13912	119	0	-63.4149
1716	120	0	-63.3629
13763	121	0	-63.3553
1329	122	0	-63.3406
1947	123	0	-63.3394
6413	124	0	-63.3158
13981	125	0	-63.3157
14355	126	0	-63.3091
13722	127	0	-63.3017
14307	128	1	-63.2991
3420	129	0	-63.2879
12216	130	0	-63.2844
14323	131	0	-63.2202
11843	132	0	-63.2093
6455	133	0	-63.1769
10937	134	0	-63.1769
10634	135	0	-63.1717
13727	136	0	-63.1624
6788	137	0	-63.1473
5605	138	0	-63.1308
9357	139	0	-63.1088
4904	140	0	-63.0987
14126	141	0	-63.0822
3428	142	0	-63.0047
6147	143	0	-62.9927
5368	144	0	-62.971
14266	145	0	-62.907
10959	146	0	-62.9039
4903	147	0	-62.8524
9532	148	0	-62.7983
4763	149	0	-62.7913
4758	150	0	-62.7783
13744	151	0	-62.7089
7013	152	0	-62.7006
1707	153	0	-62.6967
13729	154	0	-62.6744
13681	155	1	-62.6502
5724	156	0	-62.6104
13699	157	1	-62.566
1662	158	0	-62.5646
2233	159	0	-62.5373
1241	160	0	-62.5232
9096	161	0	-62.5166
5667	162	0	-62.4821
9773	163	0	-62.4781
14138	164	0	-62.4267
11640	165	0	-62.3864
3937	166	0	-62.3702
13682	167	1	-62.3683
14037	168	0	-62.3653
6010	169	0	-62.3605
13968	170	0	-62.3603
12513	171	0	-62.2918
2714	172	0	-62.2543
6305	173	0	-62.2407
11327	174	0	-62.1647
9755	175	0	-62.1354
1646	176	0	-62.1292
2494	177	0	-62.1284
3094	178	0	-62.0877
13995	179	0	-62.0788
4966	180	0	-62.075
3826	181	0	-61.9762
9613	182	0	-61.9538
14321	183	0	-61.9536
3060	184	0	-61.94
1657	185	0	-61.9397
14105	186	0	-61.9151
990	187	0	-61.8888
5042	188	0	-61.8811
2122	189	0	-61.875
1709	190	0	-61.8723
12752	191	0	-61.84
3166	192	0	-61.8239
2389	193	0	-61.8086
5532	194	0	-61.7883
13718	195	0	-61.7828
14024	196	0	-61.774
11911	197	0	-61.7726
13955	198	0	-61.742
1708	199	0	-61.7359
13812	200	0	-61.724
7262	201	0	-61.718
12027	202	0	-61.6977
1276	203	0	-61.6868
3705	204	0	-61.684
9422	205	0	-61.6628
14119	206	0	-61.6494
13889	207	0	-61.647
12252	208	0	-61.6454
9429	209	0	-61.637
5101	210	0	-61.6191
2132	211	0	-61.6158
13788	212	0	-61.6037
13899	213	0	-61.5805
14335	214	1	-61.5688
5388	215	0	-61.568
7723	216	0	-61.5638
4077	217	0	-61.5636
4864	218	0	-61.561
12081	219	0	-61.5508
4196	220	0	-61.5313
1704	221	0	-61.5267
14245	222	0	-61.5267
7487	223	0	-61.4962
279	224	0	-61.4732
6554	225	0	-61.4682
14001	226	0	-61.4611
9385	227	0	-61.4081
6187	228	0	-61.388
13834	229	0	-61.3624
2986	230	0	-61.3594
14308	231	0	-61.3539
2111	232	0	-61.345
14246	233	0	-61.3141
13973	234	0	-61.3008
5329	235	0	-61.2969
2487	236	0	-61.2867
11021	237	0	-61.2733
14084	238	0	-61.2552
12075	239	0	-61.2448
13959	240	0	-61.197
6417	241	0	-61.1679
4389	242	0	-61.1636
1714	243	0	-61.1586
10636	244	0	-61.0611
14200	245	0	-61.0575
6032	246	0	-61.0425
11704	247	0	-61.0413
4	248	0	-61.0367
13726	249	0	-61.0225
3418	250	0	-61.0179
3696	251	0	-60.9761
9642	252	0	-60.9752
9101	253	0	-60.949
5459	254	0	-60.9333
2533	255	0	-60.9012
2190	256	0	-60.901
12481	257	0	-60.896
14316	258	0	-60.8896
9617	259	0	-60.875
14242	260	0	-60.8647
5676	261	0	-60.8411
4129	262	0	-60.8371
3125	263	0	-60.8345
13870	264	0	-60.8092
5645	265	0	-60.8062
14218	266	0	-60.7921
14419	267	0	-60.7917
13965	268	0	-60.7412
14127	269	0	-60.7376
5252	270	0	-60.7128
12682	271	0	-60.7013
4847	272	0	-60.6899
9554	273	0	-60.6827
3025	274	0	-60.6822
13525	275	0	-60.6742
1385	276	0	-60.6713
13430	277	0	-60.6533
890	278	0	-60.6482
12087	279	0	-60.6477
5633	280	0	-60.6437
11440	281	0	-60.6374
14018	282	0	-60.6241
7372	283	0	-60.6236
5114	284	0	-60.6087
11630	285	0	-60.6061
1573	286	0	-60.6031
11372	287	0	-60.5995
2018	288	0	-60.5734
4501	289	0	-60.5579
6666	290	0	-60.5538
6120	291	0	-60.5443
9318	292	0	-60.5398
9005	293	0	-60.5201
2476	294	0	-60.519
7120	295	0	-60.5108
13761	296	0	-60.4983
3898	297	0	-60.4924
10437	298	0	-60.4913
4093	299	0	-60.4619
5393	300	0	-60.4565
9081	301	0	-60.4511
1277	302	0	-60.4494
3734	303	0	-60.4417
3914	304	0	-60.4392
1706	305	0	-60.4258
5504	306	0	-60.4228
5873	307	0	-60.4061
4013	308	0	-60.3986
14120	309	0	-60.3893
2816	310	0	-60.3858
6012	311	0	-60.3804
11810	312	0	-60.3779
8461	313	0	-60.3715
14162	314	0	-60.3688
8922	315	0	-60.3676
14140	316	0	-60.3633
14418	317	0	-60.358
3041	318	0	-60.3487
13631	319	1	-60.3329
12472	320	0	-60.3271
971	321	0	-60.3211
1187	322	0	-60.3129
8950	323	0	-60.3123
1364	324	0	-60.3119
9750	325	0	-60.3073
4564	326	0	-60.2288
6800	327	0	-60.2218
8443	328	0	-60.1926
13077	329	0	-60.1873
11873	330	0	-60.1757
2668	331	0	-60.1672
3120	332	0	-60.1523
1575	333	0	-60.149
5111	334	0	-60.1258
5374	335	0	-60.1191
2311	336	0	-60.1104
14397	337	0	-60.1059
13999	338	0	-60.0916
12451	339	0	-60.0861
1275	340	0	-60.0791
2957	341	0	-60.0644
1683	342	1	-60.064
13988	343	0	-60.0615
9754	344	0	-60.0508
3163	345	0	-60.0051
13755	346	0	-60.0034
5010	347	0	-60.0026
13621	348	0	-60.0007
4347	349	0	-59.9978
13317	350	0	-59.9917
3483	351	0	-59.9869
13886	352	0	-59.9834
2994	353	0	-59.9807
13756	354	0	-59.9661
11935	355	0	-59.9647
11058	356	0	-59.96
2234	357	0	-59.9535
3638	358	0	-59.9388
7424	359	0	-59.9382
2824	360	0	-59.9363
6649	361	0	-59.9153
1996	362	0	-59.9152
14219	363	0	-59.9024
14048	364	0	-59.8834
2053	365	0	-59.8709
8528	366	0	-59.8667
9764	367	0	-59.8646
3489	368	0	-59.8612
2817	369	0	-59.8567
6268	370	0	-59.8521
3085	371	0	-59.8495
10301	372	0	-59.8442
14420	373	0	-59.8395
842	374	0	-59.8391
6584	375	0	-59.8238
8978	376	0	-59.8214
12470	377	0	-59.8182
12193	378	0	-59.8094
2173	379	0	-59.7982
2853	380	0	-59.7982
11157	381	0	-59.7952
3949	382	0	-59.7904
11933	383	0	-59.7892
1347	384	0	-59.7884
12236	385	0	-59.784
10635	386	0	-59.7744
13795	387	0	-59.7696
14107	388	0	-59.7566
12458	389	0	-59.7509
8855	390	0	-59.7507
9904	391	0	-59.7472
9363	392	0	-59.7461
14010	393	0	-59.7454
14086	394	0	-59.7445
7719	395	0	-59.741
1713	396	0	-59.7246
1967	397	0	-59.7239
13665	398	1	-59.7233
6642	399	0	-59.72
11871	400	0	-59.7148
6651	401	0	-59.7027
13003	402	0	-59.7009
13341	403	0	-59.6991
8895	404	0	-59.6882
2507	405	0	-59.6845
14064	406	0	-59.6798
2717	407	0	-59.6706
7230	408	0	-59.6628
8311	409	0	-59.6481
14112	410	0	-59.6332
9766	411	0	-59.6314
11749	412	0	-59.6298
1796	413	0	-59.624
11012	414	0	-59.6216
10655	415	0	-59.5965
4387	416	0	-59.5944
1831	417	0	-59.5861
4600	418	0	-59.5777
11711	419	0	-59.5617
1014	420	0	-59.5419
2438	421	0	-59.5401
1189	422	0	-59.5375
6453	423	0	-59.5086
5842	424	0	-59.4816
14260	425	0	-59.462
12701	426	0	-59.4604
683	427	0	-59.459
13696	428	1	-59.4501
9341	429	0	-59.4419
6861	430	0	-59.4352
6969	431	0	-59.3973
14435	432	0	-59.3791
4123	433	0	-59.3774
5531	434	0	-59.3654
833	435	0	-59.3633
5526	436	0	-59.3589
3149	437	0	-59.351
2236	438	0	-59.3492
5788	439	0	-59.3436
1882	440	0	-59.3423
4792	441	0	-59.3414
4759	442	0	-59.3319
13847	443	0	-59.3296
586	444	0	-59.2756
12557	445	0	-59.2642
13686	446	0	-59.2606
2721	447	0	-59.2557
14139	448	0	-59.2551
4456	449	0	-59.2537
1417	450	0	-59.2534
11370	451	0	-59.2458
12261	452	0	-59.2406
3757	453	0	-59.2055
12245	454	0	-59.1787
9314	455	0	-59.1741
2428	456	0	-59.1663
5942	457	0	-59.1647
13721	458	0	-59.1625
11388	459	0	-59.1524
8005	460	0	-59.1464
4949	461	0	-59.146
432	462	0	-59.1436
13958	463	0	-59.1434
9137	464	0	-59.1433
11452	465	0	-59.1403
13935	466	0	-59.134
14427	467	1	-59.1295
14360	468	1	-59.1146
3645	469	0	-59.0964
12333	470	0	-59.0963
4364	471	0	-59.0828
5016	472	0	-59.0808
5330	473	0	-59.0772
3908	474	0	-59.0626
13224	475	0	-59.0526
10705	476	0	-59.0502
8449	477	0	-59.0495
5655	478	0	-59.0465
13920	479	0	-59.0456
8108	480	0	-59.034
2199	481	0	-59.026
4180	482	0	-59.0092
14040	483	0	-58.9936
12014	484	0	-58.9884
1681	485	1	-58.9874
6991	486	0	-58.9835
13939	487	0	-58.9827
9202	488	0	-58.9822
7165	489	0	-58.9798
10731	490	0	-58.9772
11524	491	0	-58.9753
9929	492	0	-58.9701
9919	493	0	-58.9671
8869	494	0	-58.9427
1852	495	0	-58.9158
4010	496	0	-58.9088
1026	497	0	-58.8984
9749	498	0	-58.891
2334	499	0	-58.882
9023	500	0	-58.8808
108	501	0	-58.8649
7289	502	0	-58.8628
4525	503	0	-58.8567
650	504	0	-58.8546
4902	505	0	-58.8507
8083	506	0	-58.8497
13956	507	0	-58.8495
6784	508	0	-58.8463
12274	509	0	-58.8403
2898	510	0	-58.8399
9321	511	0	-58.8285
9191	512	0	-58.8223
7107	513	0	-58.8172
10740	514	0	-58.8166
5044	515	0	-58.8154
2355	516	0	-58.8061
13692	517	1	-58.8019
9524	518	0	-58.7942
10888	519	0	-58.7908
5973	520	0	-58.7866
3581	521	0	-58.7747
14027	522	0	-58.7741
9085	523	0	-58.7728
10083	524	0	-58.7717
1800	525	0	-58.7668
3103	526	0	-58.7404
672	527	0	-58.7285
8832	528	0	-58.7109
1009	529	0	-58.7095
5121	530	0	-58.7043
9768	531	0	-58.6983
10991	532	0	-58.6935
14075	533	0	-58.6906
2999	534	0	-58.6903
14216	535	0	-58.6876
8810	536	0	-58.6845
3306	537	0	-58.6824
7809	538	0	-58.6701
12590	539	0	-58.6665
14017	540	0	-58.6557
10978	541	0	-58.6491
5209	542	0	-58.6415
12711	543	0	-58.64
14031	544	0	-58.6285
14055	545	0	-58.6213
7569	546	0	-58.617
1164	547	0	-58.6152
2318	548	0	-58.6054
4444	549	0	-58.5924
11394	550	0	-58.591
1459	551	0	-58.5902
5098	552	0	-58.5801
1360	553	0	-58.5768
1052	554	0	-58.5767
3164	555	0	-58.5668
4385	556	0	-58.5607
10684	557	0	-58.5602
10916	558	0	-58.5387
9269	559	0	-58.5203
8340	560	0	-58.4978
6936	561	0	-58.4957
9356	562	0	-58.4937
1548	563	0	-58.4856
8479	564	0	-58.4818
2846	565	0	-58.4793
4416	566	0	-58.4711
10934	567	0	-58.47
9706	568	0	-58.4667
11450	569	0	-58.4561
4246	570	0	-58.4524
10918	571	0	-58.4523
1738	572	1	-58.4479
14341	573	0	-58.4407
5400	574	0	-58.4383
2096	575	0	-58.4307
9284	576	0	-58.4299
9303	577	0	-58.426
14041	578	0	-58.4232
5558	579	0	-58.4201
14399	580	1	-58.4162
5380	581	0	-58.4118
13515	582	0	-58.4007
9767	583	0	-58.3974
4558	584	0	-58.3907
14256	585	0	-58.3897
9337	586	0	-58.3889
1689	587	0	-58.3886
8352	588	0	-58.3852
14262	589	0	-58.3845
7429	590	0	-58.382
283	591	0	-58.3818
5834	592	0	-58.3792
11096	593	0	-58.3762
1856	594	0	-58.3661
4328	595	0	-58.3631
2984	596	0	-58.3555
872	597	0	-58.3377
4961	598	0	-58.3376
13326	599	0	-58.3289
13528	600	0	-58.3285
1842	601	0	-58.3262
1710	602	0	-58.325
11172	603	0	-58.3235
14421	604	0	-58.323
9214	605	0	-58.3168
12	606	0	-58.3108
6250	607	0	-58.3009
8011	608	0	-58.3006
13524	609	0	-58.2815
14207	610	0	-58.2808
3266	611	0	-58.2795
5224	612	0	-58.2795
7909	613	0	-58.2746
2463	614	0	-58.2667
2962	615	0	-58.2658
8378	616	0	-58.2533
14160	617	0	-58.2482
5820	618	0	-58.2299
7631	619	0	-58.2281
8245	620	0	-58.2253
4373	621	0	-58.2208
14124	622	0	-58.2076
3276	623	0	-58.1994
1586	624	0	-58.1958
11286	625	0	-58.1905
4778	626	0	-58.1884
2356	627	0	-58.1882
38	628	0	-58.1845
102	629	0	-58.1831
14221	630	0	-58.179
14042	631	0	-58.1776
13384	632	0	-58.1768
7038	633	0	-58.1767
14114	634	0	-58.162
7505	635	0	-58.1612
7352	636	0	-58.1609
11548	637	0	-58.1596
12343	638	0	-58.1586
1216	639	0	-58.1565
13743	640	0	-58.1533
14083	641	0	-58.1416
13695	642	1	-58.1341
2429	643	0	-58.1291
1339	644	0	-58.1279
2887	645	0	-58.1237
3128	646	0	-58.1187
819	647	0	-58.1151
536	648	0	-58.1139
11762	649	0	-58.1049
10130	650	0	-58.1023
6432	651	0	-58.097
1314	652	0	-58.0899
9255	653	0	-58.0895
12466	654	0	-58.0865
5752	655	0	-58.0857
1790	656	0	-58.0799
7629	657	0	-58.0737
2128	658	0	-58.073
14220	659	0	-58.0679
5298	660	0	-58.0677
13081	661	0	-58.0584
13773	662	0	-58.0571
5261	663	0	-58.055
13824	664	0	-58.0549
6229	665	0	-58.0355
6068	666	0	-58.0352
14053	667	0	-58.0253
10760	668	0	-58.0138
10988	669	0	-58.0131
5053	670	0	-58.0092
12085	671	0	-58.0028
11247	672	0	-58.0009
14026	673	0	-57.9979
6710	674	0	-57.9923
5706	675	0	-57.9888
14060	676	0	-57.9869
4122	677	0	-57.982
13503	678	0	-57.9741
13485	679	0	-57.97
759	680	0	-57.9658
937	681	0	-57.9623
852	682	0	-57.9571
3108	683	0	-57.956
10642	684	0	-57.9473
14130	685	0	-57.942
4725	686	0	-57.9417
4221	687	0	-57.939
6220	688	0	-57.9389
12104	689	0	-57.9299
11124	690	0	-57.9239
2859	691	0	-57.9194
11294	692	0	-57.919
14383	693	1	-57.9163
3772	694	0	-57.9088
920	695	0	-57.9082
7667	696	0	-57.8999
13020	697	0	-57.8968
9727	698	0	-57.894
6352	699	0	-57.8904
10805	700	0	-57.8829
7611	701	0	-57.8601
7122	702	0	-57.8538
12686	703	0	-57.8452
11270	704	0	-57.8405
9024	705	0	-57.8346
10995	706	0	-57.8317
1322	707	0	-57.8265
11817	708	0	-57.8249
14159	709	0	-57.816
13825	710	0	-57.8147
7121	711	0	-57.8116
8695	712	0	-57.8002
5085	713	0	-57.7949
3413	714	0	-57.7948
8868	715	0	-57.7946
846	716	0	-57.7912
6780	717	0	-57.788
11616	718	0	-57.7807
12428	719	0	-57.7728
11179	720	0	-57.7717
6263	721	0	-57.7707
4257	722	0	-57.7691
7523	723	0	-57.7646
12438	724	0	-57.763
6008	725	0	-57.7578
4073	726	0	-57.7486
10890	727	0	-57.74
5194	728	0	-57.7393
14394	729	1	-57.7338
796	730	0	-57.722
7622	731	0	-57.7151
14278	732	0	-57.7064
3215	733	0	-57.6706
3308	734	0	-57.6641
13301	735	0	-57.6627
13362	736	0	-57.6603
12725	737	0	-57.6591
13461	738	0	-57.6574
1644	739	0	-57.6504
1085	740	0	-57.646
9916	741	0	-57.6426
6787	742	0	-57.6368
6282	743	0	-57.6316
14215	744	0	-57.63
3779	745	0	-57.6287
9938	746	0	-57.6235
3187	747	0	-57.622
615	748	0	-57.6218
1888	749	0	-57.6136
13830	750	0	-57.6084
13749	751	0	-57.5989
5027	752	0	-57.5986
3842	753	0	-57.5969
13897	754	0	-57.5925
11416	755	0	-57.5884
1887	756	0	-57.588
6124	757	0	-57.5871
14261	758	0	-57.585
13084	759	0	-57.5783
8966	760	0	-57.5777
10584	761	0	-57.5735
9308	762	0	-57.5674
6412	763	0	-57.5646
4068	764	0	-57.5622
11922	765	0	-57.5618
14091	766	0	-57.5594
6466	767	0	-57.5573
5182	768	0	-57.5558
13457	769	0	-57.5469
13819	770	0	-57.5403
5799	771	0	-57.5399
12662	772	0	-57.5352
14387	773	1	-57.5336
11602	774	0	-57.5268
14076	775	0	-57.509
5262	776	0	-57.5076
6956	777	0	-57.4971
6873	778	0	-57.4917
642	779	0	-57.4905
1071	780	0	-57.4846
6720	781	0	-57.4814
2708	782	0	-57.4806
6819	783	0	-57.4803
11816	784	0	-57.4745
582	785	0	-57.4619
2066	786	0	-57.4553
11442	787	0	-57.4553
2635	788	0	-57.4529
12439	789	0	-57.4293
884	790	0	-57.4209
5707	791	0	-57.418
6708	792	0	-57.4173
9516	793	0	-57.4169
3328	794	0	-57.4116
13014	795	0	-57.4101
10646	796	0	-57.4089
4318	797	0	-57.4077
11751	798	0	-57.4049
7579	799	0	-57.402
9763	800	0	-57.4013
3985	801	0	-57.3979
14078	802	0	-57.397
11110	803	0	-57.3904
12589	804	0	-57.3861
4810	805	0	-57.3842
11945	806	0	-57.3832
2321	807	0	-57.3815
1754	808	0	-57.3772
4150	809	0	-57.3744
6378	810	0	-57.3732
12371	811	0	-57.348
2043	812	0	-57.3377
1287	813	0	-57.3345
6518	814	0	-57.3291
9752	815	0	-57.3205
13691	816	0	-57.312
9162	817	0	-57.3071
8936	818	0	-57.3068
7666	819	0	-57.3007
4265	820	0	-57.3005
8780	821	0	-57.2975
373	822	0	-57.2902
13895	823	0	-57.2883
6886	824	0	-57.2875
14123	825	0	-57.285
9369	826	0	-57.2817
11472	827	0	-57.2811
6955	828	0	-57.2675
1674	829	0	-57.2671
7282	830	0	-57.2654
13037	831	0	-57.2597
11041	832	0	-57.2595
4603	833	0	-57.2553
13302	834	0	-57.2547
708	835	0	-57.2535
1680	836	1	-57.2446
9956	837	0	-57.2228
2174	838	0	-57.2162
12421	839	0	-57.2113
13386	840	0	-57.2107
1675	841	0	-57.2065
2654	842	0	-57.2021
4752	843	0	-57.2014
510	844	0	-57.2007
5080	845	0	-57.1982
14103	846	0	-57.1878
9115	847	0	-57.1795
4749	848	0	-57.1794
13470	849	0	-57.1758
1162	850	0	-57.1754
12315	851	0	-57.1706
347	852	0	-57.1609
9713	853	0	-57.1608
10992	854	0	-57.1602
6295	855	0	-57.1567
10493	856	0	-57.1546
14158	857	0	-57.1514
9344	858	0	-57.1501
9425	859	0	-57.1465
14223	860	0	-57.1412
10700	861	0	-57.1398
7329	862	0	-57.1357
1454	863	0	-57.1309
3535	864	0	-57.1306
8328	865	0	-57.1218
12629	866	0	-57.1214
961	867	0	-57.1162
13545	868	0	-57.1136
6931	869	0	-57.1127
13833	870	0	-57.1114
4082	871	0	-57.1045
13602	872	0	-57.1042
12144	873	0	-57.1032
9351	874	0	-57.0997
11431	875	0	-57.0975
4421	876	0	-57.0893
7626	877	0	-57.0891
5118	878	0	-57.0891
1580	879	0	-57.0837
2108	880	0	-57.0804
8533	881	0	-57.08
11850	882	0	-57.0794
12259	883	0	-57.0784
3640	884	0	-57.0691
1072	885	0	-57.0634
6395	886	0	-57.0601
2044	887	0	-57.0575
3397	888	0	-57.0505
9349	889	0	-57.0478
13394	890	0	-57.0461
4845	891	0	-57.0454
12677	892	0	-57.0448
9920	893	0	-57.042
6104	894	0	-57.0391
6204	895	0	-57.0319
11407	896	0	-57.0238
12541	897	0	-57.0178
14222	898	0	-57.0118
1249	899	0	-57.0109
2580	900	0	-57.0096
10446	901	0	-57.0074
6812	902	0	-56.9974
13127	903	0	-56.9907
13760	904	0	-56.9885
735	905	0	-56.9867
4741	906	0	-56.984
2605	907	0	-56.9806
11649	908	0	-56.9804
7637	909	0	-56.9752
3331	910	0	-56.9731
12379	911	0	-56.9646
2015	912	0	-56.955
7916	913	0	-56.9546
9489	914	0	-56.9519
914	915	0	-56.9519
515	916	0	-56.9492
11094	917	0	-56.9472
2769	918	0	-56.9471
6001	919	0	-56.9364
8742	920	0	-56.9292
960	921	0	-56.9208
1524	922	0	-56.9152
6375	923	0	-56.9145
11830	924	0	-56.9129
13815	925	0	-56.9092
14217	926	0	-56.8979
7755	927	0	-56.8972
13724	928	0	-56.8934
11678	929	0	-56.893
2583	930	0	-56.8836
7093	931	0	-56.8815
1667	932	0	-56.8769
209	933	0	-56.8753
2447	934	0	-56.8746
5165	935	0	-56.8705
14226	936	0	-56.8681
5600	937	0	-56.8641
10965	938	0	-56.8594
2913	939	0	-56.8593
13137	940	0	-56.8566
10245	941	0	-56.8535
14009	942	0	-56.8463
13957	943	0	-56.8448
931	944	0	-56.8418
14225	945	0	-56.8393
4716	946	0	-56.8376
5376	947	0	-56.8359
14322	948	0	-56.8357
2492	949	0	-56.8346
12126	950	0	-56.8328
12721	951	0	-56.8292
7575	952	0	-56.8291
50	953	0	-56.8217
975	954	0	-56.8206
2212	955	0	-56.818
11304	956	0	-56.814
5149	957	0	-56.81
2497	958	0	-56.8096
12463	959	0	-56.8028
5863	960	0	-56.7943
3795	961	0	-56.7937
13452	962	0	-56.7931
12592	963	0	-56.7924
9379	964	0	-56.7884
2264	965	0	-56.7873
3376	966	0	-56.7814
13829	967	0	-56.7788
14038	968	0	-56.7785
14067	969	0	-56.7724
730	970	0	-56.7723
10661	971	0	-56.7717
8765	972	0	-56.7713
13169	973	0	-56.7647
14131	974	0	-56.7617
14029	975	0	-56.759
9329	976	0	-56.7587
4480	977	0	-56.7569
2443	978	0	-56.755
6322	979	0	-56.7531
9403	980	0	-56.7459
3740	981	0	-56.7452
9156	982	0	-56.7435
8223	983	0	-56.7416
482	984	0	-56.7384
6605	985	0	-56.7383
9338	986	0	-56.7381
4637	987	0	-56.7334
5371	988	0	-56.7333
4765	989	0	-56.7274
13222	990	0	-56.7196
13793	991	0	-56.7176
848	992	0	-56.7056
3098	993	0	-56.7006
3693	994	0	-56.6969
5964	995	0	-56.6935
12658	996	0	-56.6882
10664	997	0	-56.6878
14174	998	0	-56.6837
6515	999	0	-56.6836
12095	1000	0	-56.6834
2270	1001	0	-56.6747
6091	1002	0	-56.6744
3888	1003	0	-56.6728
1342	1004	0	-56.6696
13178	1005	0	-56.6654
11902	1006	0	-56.6629
11707	1007	0	-56.6627
8906	1008	0	-56.6597
323	1009	0	-56.6525
4739	1010	0	-56.6473
1922	1011	0	-56.6463
14268	1012	0	-56.6432
8829	1013	0	-56.6343
4863	1014	0	-56.6326
6118	1015	0	-56.6291
13861	1016	0	-56.6275
9253	1017	0	-56.6244
1221	1018	0	-56.6155
3043	1019	0	-56.6079
13711	1020	1	-56.6047
6630	1021	0	-56.6043
9285	1022	0	-56.6032
2948	1023	0	-56.6022
5587	1024	0	-56.6018
12150	1025	0	-56.5955
9281	1026	0	-56.5925
8913	1027	0	-56.5899
8213	1028	0	-56.5888
11260	1029	0	-56.5874
12728	1030	0	-56.584
8382	1031	0	-56.5804
12142	1032	0	-56.5736
9765	1033	0	-56.5682
3143	1034	0	-56.5652
5265	1035	0	-56.5619
11783	1036	0	-56.561
11052	1037	0	-56.5604
2815	1038	0	-56.5603
10058	1039	0	-56.5581
8724	1040	0	-56.5567
5775	1041	0	-56.5561
1048	1042	0	-56.5551
6456	1043	0	-56.5429
4730	1044	0	-56.5395
7163	1045	0	-56.5308
1676	1046	0	-56.5224
12145	1047	0	-56.518
1269	1048	0	-56.5169
4332	1049	0	-56.5162
8166	1050	0	-56.5147
13006	1051	0	-56.5107
2481	1052	0	-56.5052
6362	1053	0	-56.505
13036	1054	0	-56.5001
4279	1055	0	-56.4995
11227	1056	0	-56.499
14157	1057	0	-56.498
84	1058	0	-56.4957
5217	1059	0	-56.4957
10887	1060	0	-56.4938
955	1061	0	-56.4883
3598	1062	0	-56.4881
9354	1063	0	-56.482
14104	1064	0	-56.4816
14089	1065	0	-56.4814
3568	1066	0	-56.4793
8916	1067	0	-56.4661
5050	1068	0	-56.4652
11355	1069	0	-56.4612
9957	1070	0	-56.4577
887	1071	0	-56.4558
939	1072	0	-56.4381
14054	1073	0	-56.4347
3423	1074	0	-56.4333
11541	1075	0	-56.4307
9748	1076	0	-56.4269
2459	1077	0	-56.4229
12646	1078	0	-56.4206
8875	1079	0	-56.4199
5289	1080	0	-56.4183
663	1081	0	-56.4138
645	1082	0	-56.4136
556	1083	0	-56.4068
10400	1084	0	-56.4046
4229	1085	0	-56.4009
14381	1086	0	-56.3943
1116	1087	0	-56.3942
2981	1088	0	-56.3906
913	1089	0	-56.3865
3016	1090	0	-56.3829
2057	1091	0	-56.3801
6836	1092	0	-56.3793
2581	1093	0	-56.378
14061	1094	0	-56.3757
6320	1095	0	-56.3743
13845	1096	0	-56.3712
3697	1097	0	-56.3681
1434	1098	0	-56.3608
9208	1099	0	-56.3595
11147	1100	0	-56.3543
5843	1101	0	-56.3538
9753	1102	0	-56.3527
4662	1103	0	-56.3521
1806	1104	0	-56.3521
3230	1105	0	-56.3484
2675	1106	0	-56.3411
3449	1107	0	-56.3397
489	1108	0	-56.339
599	1109	0	-56.3381
13153	1110	0	-56.3378
9287	1111	0	-56.337
10654	1112	0	-56.3324
8250	1113	0	-56.3319
9409	1114	0	-56.3282
10998	1115	0	-56.323
3759	1116	0	-56.3111
3348	1117	0	-56.3073
7753	1118	0	-56.3042
11443	1119	0	-56.3018
12429	1120	0	-56.3005
9297	1121	0	-56.2951
5109	1122	0	-56.2916
1464	1123	0	-56.2824
6396	1124	0	-56.2812
1375	1125	0	-56.28
9937	1126	0	-56.2793
2467	1127	0	-56.2776
13145	1128	0	-56.2747
12562	1129	0	-56.2746
6430	1130	0	-56.2679
9347	1131	0	-56.2643
6115	1132	0	-56.2576
2737	1133	0	-56.2484
13064	1134	0	-56.2482
3435	1135	0	-56.2392
14378	1136	0	-56.239
5270	1137	0	-56.2387
3875	1138	0	-56.2352
9563	1139	0	-56.2343
1520	1140	0	-56.234
13504	1141	0	-56.2312
7852	1142	0	-56.2293
2141	1143	0	-56.2269
8996	1144	0	-56.2257
13500	1145	0	-56.2242
7490	1146	0	-56.2212
6573	1147	0	-56.2166
5802	1148	0	-56.2159
5943	1149	0	-56.2111
2857	1150	0	-56.2101
109	1151	0	-56.2098
11960	1152	0	-56.2096
5510	1153	0	-56.2013
14030	1154	0	-56.2004
11333	1155	0	-56.2004
7074	1156	0	-56.1997
5216	1157	0	-56.1974
9415	1158	0	-56.1972
1490	1159	0	-56.1962
933	1160	0	-56.1885
9169	1161	0	-56.1849
8896	1162	0	-56.1833
2104	1163	0	-56.1807
13679	1164	1	-56.1796
13186	1165	0	-56.1789
537	1166	0	-56.1772
9441	1167	0	-56.1686
13242	1168	0	-56.1632
1244	1169	0	-56.1613
1207	1170	0	-56.1551
1243	1171	0	-56.1513
3035	1172	0	-56.1399
8015	1173	0	-56.1391
8094	1174	0	-56.1333
1679	1175	0	-56.1321
13510	1176	0	-56.1306
8373	1177	0	-56.1278
1348	1178	0	-56.1255
13813	1179	0	-56.1252
3723	1180	0	-56.1237
9653	1181	0	-56.1234
1013	1182	0	-56.1232
430	1183	0	-56.123
13203	1184	0	-56.1221
12566	1185	0	-56.1205
13142	1186	0	-56.1195
5564	1187	0	-56.1139
2208	1188	0	-56.1135
3438	1189	0	-56.1125
3965	1190	0	-56.1125
13798	1191	0	-56.1125
6620	1192	0	-56.1062
3453	1193	0	-56.1047
13950	1194	0	-56.1021
1905	1195	0	-56.1017
5940	1196	0	-56.1016
12226	1197	0	-56.0986
2716	1198	0	-56.0944
2560	1199	0	-56.0862
12397	1200	0	-56.0861
14068	1201	0	-56.0786
7242	1202	0	-56.0745
10922	1203	0	-56.0738
3111	1204	0	-56.0659
5871	1205	0	-56.0657
9770	1206	0	-56.0654
11343	1207	0	-56.065
3851	1208	0	-56.062
7887	1209	0	-56.0593
6154	1210	0	-56.0516
4024	1211	0	-56.0503
7436	1212	0	-56.0405
11520	1213	0	-56.0404
13396	1214	0	-56.0262
9445	1215	0	-56.0261
9132	1216	0	-56.0229
1068	1217	0	-56.0151
2566	1218	0	-56.013
12122	1219	0	-56.0103
13930	1220	0	-56.0088
2927	1221	0	-56.0088
6522	1222	0	-56.0082
836	1223	0	-55.9992
12286	1224	0	-55.9969
4089	1225	0	-55.995
5853	1226	0	-55.9903
2912	1227	0	-55.99
11455	1228	0	-55.9862
7274	1229	0	-55.9832
6613	1230	0	-55.9801
1202	1231	0	-55.9791
5132	1232	0	-55.9771
4066	1233	0	-55.9758
11329	1234	0	-55.971
161	1235	0	-55.9671
11636	1236	0	-55.9658
9523	1237	0	-55.9638
251	1238	0	-55.9627
9311	1239	0	-55.962
5720	1240	0	-55.9556
7775	1241	0	-55.9457
14199	1242	0	-55.9439
4653	1243	0	-55.9295
8467	1244	0	-55.9254
9165	1245	0	-55.9234
11131	1246	0	-55.923
5668	1247	0	-55.9216
7786	1248	0	-55.915
3895	1249	0	-55.9128
9746	1250	0	-55.9105
241	1251	0	-55.9064
4815	1252	0	-55.9036
3391	1253	0	-55.9033
7176	1254	0	-55.8981
875	1255	0	-55.8964
6253	1256	0	-55.8962
12233	1257	0	-55.8955
9307	1258	0	-55.8942
6348	1259	0	-55.8889
11550	1260	0	-55.8875
1234	1261	0	-55.8847
12386	1262	0	-55.8788
3408	1263	0	-55.8737
9444	1264	0	-55.8727
5170	1265	0	-55.8687
7739	1266	0	-55.8684
10106	1267	0	-55.8659
7058	1268	0	-55.8653
13879	1269	0	-55.8613
14206	1270	0	-55.8604
13029	1271	0	-55.8598
9200	1272	0	-55.8586
11724	1273	0	-55.8585
6191	1274	0	-55.851
1248	1275	0	-55.8505
4489	1276	0	-55.8501
10211	1277	0	-55.8483
8969	1278	0	-55.8448
1804	1279	0	-55.8431
9118	1280	0	-55.8369
12065	1281	0	-55.8312
3280	1282	0	-55.831
8964	1283	0	-55.8288
9017	1284	0	-55.8284
6197	1285	0	-55.828
5285	1286	0	-55.8277
10739	1287	0	-55.8275
11123	1288	0	-55.8271
12981	1289	0	-55.8271
11203	1290	0	-55.825
11971	1291	0	-55.8198
3246	1292	0	-55.8192
5621	1293	0	-55.8164
3801	1294	0	-55.8159
13927	1295	0	-55.8142
4392	1296	0	-55.8118
13458	1297	0	-55.8098
3104	1298	0	-55.8021
13799	1299	0	-55.7991
5815	1300	0	-55.7981
6859	1301	0	-55.7966
1381	1302	0	-55.7929
5166	1303	0	-55.7896
130	1304	0	-55.7881
11238	1305	0	-55.7828
4433	1306	0	-55.7822
4400	1307	0	-55.7753
2555	1308	0	-55.7724
13401	1309	0	-55.7702
9915	1310	0	-55.7609
6663	1311	0	-55.7599
12672	1312	0	-55.7542
12361	1313	0	-55.7529
8696	1314	0	-55.7526
11403	1315	0	-55.7466
13742	1316	0	-55.7465
6641	1317	0	-55.7443
2597	1318	0	-55.7431
4524	1319	0	-55.7419
62	1320	0	-55.737
1614	1321	0	-55.724
8335	1322	0	-55.7182
2746	1323	0	-55.7168
13546	1324	0	-55.7138
8781	1325	0	-55.7127
6195	1326	0	-55.7115
3110	1327	0	-55.708
7178	1328	0	-55.7043
1112	1329	0	-55.701
3069	1330	0	-55.6998
13501	1331	0	-55.6975
2466	1332	0	-55.6967
5431	1333	0	-55.6936
6164	1334	0	-55.6911
9476	1335	0	-55.6875
12186	1336	0	-55.6815
8735	1337	0	-55.6798
7781	1338	0	-55.6774
243	1339	0	-55.675
8612	1340	0	-55.6748
11338	1341	0	-55.6728
3584	1342	0	-55.6711
4346	1343	0	-55.664
2011	1344	0	-55.6624
7053	1345	0	-55.6598
5777	1346	0	-55.6588
11447	1347	0	-55.6547
11375	1348	0	-55.6539
5948	1349	0	-55.6534
6450	1350	0	-55.65
3473	1351	0	-55.6498
4557	1352	0	-55.6491
13568	1353	0	-55.647
1775	1354	0	-55.643
9241	1355	0	-55.6396
2184	1356	0	-55.6394
8784	1357	0	-55.6376
3857	1358	0	-55.6357
3051	1359	0	-55.6326
345	1360	0	-55.6291
4652	1361	0	-55.6223
9467	1362	0	-55.62
2866	1363	0	-55.62
2316	1364	0	-55.6183
3659	1365	0	-55.6169
12128	1366	0	-55.6148
2790	1367	0	-55.6133
13714	1368	0	-55.6073
5782	1369	0	-55.6071
5390	1370	0	-55.5981
2601	1371	0	-55.5929
13312	1372	0	-55.5878
4303	1373	0	-55.5822
9060	1374	0	-55.5821
8847	1375	0	-55.58
361	1376	0	-55.5766
3966	1377	0	-55.5733
1773	1378	0	-55.5676
10378	1379	0	-55.5636
4591	1380	0	-55.5629
4641	1381	0	-55.5629
5005	1382	0	-55.5622
13521	1383	0	-55.5579
3547	1384	0	-55.5541
6805	1385	0	-55.5526
8790	1386	0	-55.5504
8743	1387	0	-55.548
4490	1388	0	-55.5453
10682	1389	0	-55.5452
13797	1390	0	-55.5435
11187	1391	0	-55.5355
2436	1392	0	-55.5316
12346	1393	0	-55.5267
10647	1394	0	-55.5243
10892	1395	0	-55.51
14263	1396	0	-55.508
11925	1397	0	-55.504
13406	1398	0	-55.5007
7092	1399	0	-55.4958
1404	1400	0	-55.4949
10688	1401	0	-55.4947
1272	1402	0	-55.4902
794	1403	0	-55.4884
5560	1404	0	-55.4882
13593	1405	0	-55.4858
3018	1406	0	-55.4842
3690	1407	0	-55.4839
1117	1408	0	-55.4788
10334	1409	0	-55.4784
8135	1410	0	-55.475
12715	1411	0	-55.4735
5240	1412	0	-55.469
13619	1413	0	-55.4629
14361	1414	0	-55.4595
13915	1415	0	-55.4581
13794	1416	0	-55.4569
2143	1417	0	-55.4563
6184	1418	0	-55.4539
2509	1419	0	-55.4506
2786	1420	0	-55.4491
4103	1421	0	-55.4472
13177	1422	0	-55.4435
1124	1423	0	-55.4404
13700	1424	1	-55.44
584	1425	0	-55.4312
155	1426	0	-55.4284
13532	1427	0	-55.4265
13091	1428	0	-55.4252
1215	1429	0	-55.4248
8990	1430	0	-55.4241
1426	1431	0	-55.42
6636	1432	0	-55.4197
5661	1433	0	-55.4185
12460	1434	0	-55.4156
9365	1435	0	-55.4152
970	1436	0	-55.4149
12068	1437	0	-55.4131
13196	1438	0	-55.4103
13841	1439	0	-55.4094
1970	1440	0	-55.4086
3159	1441	0	-55.408
12615	1442	0	-55.404
1193	1443	0	-55.4036
7441	1444	0	-55.398
2368	1445	0	-55.3957
7371	1446	0	-55.3951
14036	1447	0	-55.3916
557	1448	0	-55.3879
3496	1449	0	-55.3871
4900	1450	0	-55.3848
3162	1451	0	-55.3839
8474	1452	0	-55.3822
6122	1453	0	-55.3783
9083	1454	0	-55.3745
12219	1455	0	-55.3725
6431	1456	0	-55.3711
4729	1457	0	-55.3697
36	1458	0	-55.3682
713	1459	0	-55.3678
9535	1460	0	-55.3649
2606	1461	0	-55.3631
7646	1462	0	-55.3615
10652	1463	0	-55.3607
8164	1464	0	-55.3586
10622	1465	0	-55.3577
7250	1466	0	-55.3563
6918	1467	0	-55.3485
1469	1468	0	-55.3471
6280	1469	0	-55.3439
7688	1470	0	-55.3426
1087	1471	0	-55.3392
6416	1472	0	-55.3387
5336	1473	0	-55.3363
1114	1474	0	-55.336
8116	1475	0	-55.3348
12110	1476	0	-55.3347
6074	1477	0	-55.3333
10630	1478	0	-55.3322
8042	1479	0	-55.3315
9012	1480	0	-55.3301
7237	1481	0	-55.3289
11901	1482	0	-55.3277
3454	1483	0	-55.3266
4822	1484	0	-55.3262
8627	1485	0	-55.3255
5602	1486	0	-55.3198
5023	1487	0	-55.3161
10024	1488	0	-55.3133
9159	1489	0	-55.3088
7164	1490	0	-55.3075
6544	1491	0	-55.3066
11127	1492	0	-55.3041
9010	1493	0	-55.2974
1849	1494	0	-55.2971
13026	1495	0	-55.2959
13990	1496	0	-55.2951
14113	1497	0	-55.2927
1698	1498	0	-55.2915
11066	1499	0	-55.2902
2361	1500	0	-55.2873
13306	1501	0	-55.283
1711	1502	0	-55.279
13928	1503	0	-55.2775
9272	1504	0	-55.2756
2799	1505	0	-55.2747
2773	1506	0	-55.2732
6307	1507	0	-55.2647
7397	1508	0	-55.2639
6945	1509	0	-55.2608
9917	1510	0	-55.2603
14175	1511	0	-55.26
10787	1512	0	-55.2589
11201	1513	0	-55.2553
4667	1514	0	-55.2534
1593	1515	0	-55.2515
14213	1516	0	-55.2471
3126	1517	0	-55.2455
10112	1518	0	-55.2445
9301	1519	0	-55.2409
11263	1520	0	-55.2347
2767	1521	0	-55.2315
6944	1522	0	-55.2284
12986	1523	0	-55.2283
3712	1524	0	-55.2277
14006	1525	0	-55.2276
5984	1526	0	-55.222
1587	1527	0	-55.2204
5538	1528	0	-55.2204
11963	1529	0	-55.2201
7565	1530	0	-55.2184
3610	1531	0	-55.2132
1938	1532	0	-55.2081
8490	1533	0	-55.2048
252	1534	0	-55.1967
9485	1535	0	-55.191
5181	1536	0	-55.1904
11648	1537	0	-55.1893
4151	1538	0	-55.1892
12569	1539	0	-55.1825
11637	1540	0	-55.1824
3224	1541	0	-55.1726
10943	1542	0	-55.1694
7255	1543	0	-55.1667
5670	1544	0	-55.1638
1015	1545	0	-55.1632
881	1546	0	-55.1624
5246	1547	0	-55.1612
701	1548	0	-55.1609
3692	1549	0	-55.1593
3450	1550	0	-55.1561
7906	1551	0	-55.1546
9390	1552	0	-55.154
14128	1553	0	-55.1523
3169	1554	0	-55.1505
14333	1555	0	-55.1482
2639	1556	0	-55.1475
1063	1557	0	-55.1444
7239	1558	0	-55.1417
11766	1559	0	-55.1345
12983	1560	0	-55.1219
13822	1561	0	-55.1172
6256	1562	0	-55.1164
6742	1563	0	-55.115
3106	1564	0	-55.1121
11038	1565	0	-55.1096
6053	1566	0	-55.109
3952	1567	0	-55.1079
10555	1568	0	-55.1057
4896	1569	0	-55.0958
13586	1570	0	-55.095
6029	1571	0	-55.0932
1960	1572	0	-55.0921
7663	1573	0	-55.092
14379	1574	0	-55.0901
4602	1575	0	-55.0864
5516	1576	0	-55.0863
9556	1577	0	-55.086
4106	1578	0	-55.0837
9317	1579	0	-55.083
13157	1580	0	-55.0826
13307	1581	0	-55.0822
9092	1582	0	-55.0742
3608	1583	0	-55.0739
5581	1584	0	-55.0722
8639	1585	0	-55.0719
9242	1586	0	-55.0717
1377	1587	0	-55.0701
13987	1588	0	-55.0685
6335	1589	0	-55.0646
9384	1590	0	-55.0596
2653	1591	0	-55.0564
5142	1592	0	-55.0563
1150	1593	0	-55.054
1910	1594	0	-55.0537
9923	1595	0	-55.0535
13019	1596	0	-55.0504
2065	1597	0	-55.0494
11262	1598	0	-55.0483
6760	1599	0	-55.0452
13256	1600	0	-55.043
1096	1601	0	-55.0412
9128	1602	0	-55.0332
3123	1603	0	-55.0323
11906	1604	0	-55.0318
3265	1605	0	-55.0228
12694	1606	0	-55.0226
3562	1607	0	-55.0183
1410	1608	0	-55.0177
1907	1609	0	-55.0149
5914	1610	0	-55.0046
12217	1611	0	-55.0012
9562	1612	0	-54.9893
5654	1613	0	-54.9875
5913	1614	0	-54.9823
2807	1615	0	-54.9802
2482	1616	0	-54.9746
6858	1617	0	-54.9737
10609	1618	0	-54.9675
13277	1619	0	-54.9611
4131	1620	0	-54.9572
665	1621	0	-54.9546
13140	1622	0	-54.9543
1682	1623	0	-54.9533
7343	1624	0	-54.9523
2478	1625	0	-54.9483
9392	1626	0	-54.944
544	1627	0	-54.9427
2665	1628	0	-54.9398
13887	1629	0	-54.9384
13382	1630	0	-54.9379
5333	1631	0	-54.9371
5201	1632	0	-54.937
13715	1633	0	-54.9332
11339	1634	0	-54.9307
1702	1635	0	-54.9275
14085	1636	0	-54.9263
5771	1637	0	-54.9255
1011	1638	0	-54.9212
4091	1639	0	-54.9206
9227	1640	0	-54.919
4342	1641	0	-54.9107
3374	1642	0	-54.9043
14073	1643	0	-54.9023
3900	1644	0	-54.9019
1692	1645	0	-54.9003
6625	1646	0	-54.8991
14357	1647	1	-54.8967
7136	1648	0	-54.896
6507	1649	0	-54.8929
14156	1650	0	-54.8926
14237	1651	0	-54.8916
10915	1652	0	-54.8877
5354	1653	0	-54.8869
4595	1654	0	-54.8867
1103	1655	0	-54.8861
4566	1656	0	-54.8852
3402	1657	0	-54.8821
13530	1658	0	-54.8818
2124	1659	0	-54.8806
14066	1660	0	-54.8791
6439	1661	0	-54.8741
4182	1662	0	-54.8735
2357	1663	0	-54.8722
1594	1664	0	-54.8656
1786	1665	0	-54.8644
10011	1666	0	-54.8644
57	1667	0	-54.8604
3681	1668	0	-54.8597
11552	1669	0	-54.8543
11494	1670	0	-54.8525
1183	1671	0	-54.8455
3321	1672	0	-54.8426
6508	1673	0	-54.8396
4109	1674	0	-54.8372
13060	1675	0	-54.8336
13332	1676	0	-54.8315
5158	1677	0	-54.8296
5742	1678	0	-54.8271
3920	1679	0	-54.8255
9368	1680	0	-54.8233
11983	1681	0	-54.8197
2317	1682	0	-54.819
6550	1683	0	-54.817
9181	1684	0	-54.814
8104	1685	0	-54.8103
3667	1686	0	-54.8075
13048	1687	0	-54.806
8706	1688	0	-54.8034
12117	1689	0	-54.8026
13194	1690	0	-54.8025
3004	1691	0	-54.8022
11739	1692	0	-54.8012
6820	1693	0	-54.7977
3182	1694	0	-54.7972
9220	1695	0	-54.7938
3889	1696	0	-54.7925
7983	1697	0	-54.7924
1744	1698	0	-54.7904
1118	1699	0	-54.7847
5864	1700	0	-54.7836
13507	1701	0	-54.7829
7664	1702	0	-54.781
12362	1703	0	-54.7804
10102	1704	0	-54.7801
13399	1705	0	-54.78
6262	1706	0	-54.7671
5221	1707	0	-54.767
9015	1708	0	-54.7637
1025	1709	0	-54.7613
1387	1710	0	-54.759
6603	1711	0	-54.757
11213	1712	0	-54.7568
6135	1713	0	-54.7554
11082	1714	0	-54.7467
6553	1715	0	-54.7465
1923	1716	0	-54.7393
11793	1717	0	-54.7391
4485	1718	0	-54.7381
4533	1719	0	-54.7368
8894	1720	0	-54.7255
9018	1721	0	-54.7217
11063	1722	0	-54.7216
9108	1723	0	-54.7201
12175	1724	0	-54.7169
5192	1725	0	-54.7154
5721	1726	0	-54.7149
2797	1727	0	-54.7145
4056	1728	0	-54.7143
2036	1729	0	-54.71
3442	1730	0	-54.7093
9071	1731	0	-54.7092
3122	1732	0	-54.7083
8604	1733	0	-54.7059
4965	1734	0	-54.7016
13070	1735	0	-54.6999
10055	1736	0	-54.6975
4259	1737	0	-54.6973
10208	1738	0	-54.6945
2711	1739	0	-54.6933
1453	1740	0	-54.6925
8914	1741	0	-54.6921
14170	1742	0	-54.6907
13227	1743	0	-54.6903
11813	1744	0	-54.6897
13397	1745	0	-54.689
12178	1746	0	-54.6826
144	1747	0	-54.6806
558	1748	0	-54.68
13702	1749	1	-54.68
10568	1750	0	-54.6787
2535	1751	0	-54.67
1929	1752	0	-54.6696
12431	1753	0	-54.6687
962	1754	0	-54.6666
4503	1755	0	-54.6656
5684	1756	0	-54.6626
11519	1757	0	-54.6621
461	1758	0	-54.6616
3005	1759	0	-54.6608
10701	1760	0	-54.6602
3151	1761	0	-54.659
7907	1762	0	-54.6588
3082	1763	0	-54.6574
10691	1764	0	-54.6556
8817	1765	0	-54.655
7283	1766	0	-54.6544
2376	1767	0	-54.6544
11241	1768	0	-54.6539
3245	1769	0	-54.6524
1400	1770	0	-54.6511
3462	1771	0	-54.6469
9105	1772	0	-54.6438
138	1773	0	-54.6432
12058	1774	0	-54.6406
4126	1775	0	-54.6371
12265	1776	0	-54.6342
1151	1777	0	-54.6326
2279	1778	0	-54.632
592	1779	0	-54.6319
1565	1780	0	-54.6308
12308	1781	0	-54.6306
4340	1782	0	-54.6264
14232	1783	0	-54.6221
13040	1784	0	-54.6206
4047	1785	0	-54.6201
9207	1786	0	-54.6196
3722	1787	0	-54.6164
9395	1788	0	-54.6156
4576	1789	0	-54.6143
13877	1790	0	-54.6125
5347	1791	0	-54.6066
8797	1792	0	-54.6042
12275	1793	0	-54.6038
9320	1794	0	-54.6037
5022	1795	0	-54.6035
13777	1796	0	-54.6017
7610	1797	0	-54.6015
13053	1798	0	-54.6008
6208	1799	0	-54.5991
2283	1800	0	-54.5984
5935	1801	0	-54.5973
1889	1802	0	-54.5967
5271	1803	0	-54.5949
3330	1804	0	-54.5938
4280	1805	0	-54.5929
6332	1806	0	-54.5922
5029	1807	0	-54.5907
7533	1808	0	-54.5894
8981	1809	0	-54.5858
13685	1810	1	-54.5857
5814	1811	0	-54.5809
1447	1812	0	-54.5787
6617	1813	0	-54.5757
7016	1814	0	-54.5739
7482	1815	0	-54.5735
12072	1816	0	-54.5718
9134	1817	0	-54.5638
3345	1818	0	-54.5637
6689	1819	0	-54.5602
6462	1820	0	-54.5592
5038	1821	0	-54.5582
6726	1822	0	-54.5569
1673	1823	0	-54.553
4556	1824	0	-54.5522
11120	1825	0	-54.5522
13331	1826	0	-54.5506
3774	1827	0	-54.5502
11938	1828	0	-54.5486
9463	1829	0	-54.5485
270	1830	0	-54.5467
3076	1831	0	-54.5451
13550	1832	0	-54.5443
5653	1833	0	-54.5393
7305	1834	0	-54.5384
4136	1835	0	-54.5371
9995	1836	0	-54.5344
13446	1837	0	-54.5332
1100	1838	0	-54.5328
7885	1839	0	-54.5326
4539	1840	0	-54.5321
2750	1841	0	-54.5313
3514	1842	0	-54.5268
13270	1843	0	-54.5268
11173	1844	0	-54.5241
8862	1845	0	-54.524
14204	1846	0	-54.5234
10643	1847	0	-54.5142
5579	1848	0	-54.5107
1336	1849	0	-54.5082
3048	1850	0	-54.5069
13810	1851	0	-54.5065
8361	1852	0	-54.5057
13733	1853	0	-54.5048
4744	1854	0	-54.5011
11252	1855	0	-54.5001
2097	1856	0	-54.4977
8151	1857	0	-54.4928
5461	1858	0	-54.484
8451	1859	0	-54.4836
8190	1860	0	-54.4832
5660	1861	0	-54.4826
6974	1862	0	-54.4813
7287	1863	0	-54.4791
8948	1864	0	-54.4656
9226	1865	0	-54.4576
13474	1866	0	-54.4548
5048	1867	0	-54.4534
11193	1868	0	-54.4524
12032	1869	0	-54.4514
1724	1870	0	-54.4501
3479	1871	0	-54.4487
4396	1872	0	-54.4473
4146	1873	0	-54.4453
3561	1874	0	-54.4396
2578	1875	0	-54.4392
6546	1876	0	-54.4383
5611	1877	0	-54.4365
11567	1878	0	-54.4321
5990	1879	0	-54.4302
4953	1880	0	-54.429
9231	1881	0	-54.4204
580	1882	0	-54.419
9702	1883	0	-54.4131
13526	1884	0	-54.4124
2917	1885	0	-54.4088
14069	1886	0	-54.4065
4812	1887	0	-54.4054
1157	1888	0	-54.4037
13276	1889	0	-54.3953
8904	1890	0	-54.3922
10816	1891	0	-54.3899
12129	1892	0	-54.3895
10953	1893	0	-54.388
12422	1894	0	-54.3817
6039	1895	0	-54.3813
12050	1896	0	-54.3802
11578	1897	0	-54.3771
2274	1898	0	-54.3756
14021	1899	0	-54.3741
13374	1900	0	-54.3727
6694	1901	0	-54.3621
7442	1902	0	-54.3596
9031	1903	0	-54.3584
7044	1904	0	-54.3572
3524	1905	0	-54.3558
5837	1906	0	-54.3554
3708	1907	0	-54.3554
5117	1908	0	-54.3549
13130	1909	0	-54.3519
503	1910	0	-54.3474
3251	1911	0	-54.3472
7023	1912	0	-54.3452
4914	1913	0	-54.3427
3925	1914	0	-54.3407
3567	1915	0	-54.3382
5242	1916	0	-54.3376
9391	1917	0	-54.3367
9525	1918	0	-54.3357
5606	1919	0	-54.3339
10775	1920	0	-54.3316
1180	1921	0	-54.3217
8342	1922	0	-54.3158
7129	1923	0	-54.3145
5429	1924	0	-54.3145
10750	1925	0	-54.3125
6089	1926	0	-54.3113
8633	1927	0	-54.3109
13257	1928	0	-54.3083
10343	1929	0	-54.3076
465	1930	0	-54.3076
11886	1931	0	-54.3054
9561	1932	0	-54.3049
4850	1933	0	-54.3015
13804	1934	0	-54.3011
13555	1935	0	-54.3002
13603	1936	0	-54.2956
12997	1937	0	-54.2932
1006	1938	0	-54.2894
14176	1939	0	-54.2848
7029	1940	0	-54.2845
6902	1941	0	-54.2758
7619	1942	0	-54.275
7890	1943	0	-54.275
6680	1944	0	-54.2747
1827	1945	0	-54.2725
4080	1946	0	-54.2712
4402	1947	0	-54.2708
9747	1948	0	-54.2694
5293	1949	0	-54.2678
5392	1950	0	-54.2646
5468	1951	0	-54.2638
4419	1952	0	-54.2597
8314	1953	0	-54.2592
7130	1954	0	-54.2578
5495	1955	0	-54.2521
652	1956	0	-54.2512
12979	1957	0	-54.2481
8713	1958	0	-54.2449
7958	1959	0	-54.2427
2016	1960	0	-54.2424
8441	1961	0	-54.2419
5189	1962	0	-54.2395
6844	1963	0	-54.238
8859	1964	0	-54.234
6334	1965	0	-54.2326
13021	1966	0	-54.2322
4816	1967	0	-54.2313
4823	1968	0	-54.2276
8635	1969	0	-54.2265
14007	1970	0	-54.2232
13259	1971	0	-54.2199
9682	1972	0	-54.2167
5075	1973	0	-54.2164
13128	1974	0	-54.214
5433	1975	0	-54.2115
12149	1976	0	-54.2104
1177	1977	0	-54.2103
9502	1978	0	-54.2057
9572	1979	0	-54.2054
8047	1980	0	-54.2043
9201	1981	0	-54.204
5648	1982	0	-54.2034
13251	1983	0	-54.2028
13598	1984	0	-54.2013
11418	1985	0	-54.1956
13051	1986	0	-54.1911
1416	1987	0	-54.1908
5869	1988	0	-54.1894
4643	1989	0	-54.1872
469	1990	0	-54.1865
9211	1991	0	-54.1832
12584	1992	0	-54.1819
1280	1993	0	-54.1706
1154	1994	0	-54.1702
5767	1995	0	-54.168
9564	1996	0	-54.1648
7607	1997	0	-54.1632
12642	1998	0	-54.161
5223	1999	0	-54.1575
[truncated: 8,111 more rows]

## Sheet: FRED
Id	rank	active pK_6	EFO_score
13660	1	1	-56.6252
1693	2	0	-56.6252
13756	3	0	-55.1492
14267	4	0	-54.938
13758	5	0	-53.6739
13677	6	1	-53.5444
9735	7	1	-53.1351
13720	8	0	-52.8933
1629	9	1	-52.5411
13687	10	1	-52.3926
1657	11	0	-52.3064
13834	12	0	-52.2233
14344	13	1	-52.1281
14422	14	1	-51.9174
1658	15	0	-51.7309
14342	16	1	-51.665
12643	17	0	-51.6553
14266	18	0	-51.5122
14425	19	0	-51.5098
13886	20	0	-51.453
13654	21	1	-51.3199
13699	22	1	-51.2449
1714	23	0	-51.2152
14270	24	0	-51.0865
1687	25	0	-51.0275
6273	26	0	-50.9848
9765	27	0	-50.9576
14351	28	1	-50.9525
14343	29	1	-50.8157
14269	30	0	-50.6759
14350	31	0	-50.6615
1656	32	0	-50.5437
955	33	0	-50.3562
14348	34	1	-50.2464
9328	35	0	-50.113
10098	36	0	-49.8439
14360	37	1	-49.7425
1713	38	0	-49.7273
13888	39	0	-49.6447
13697	40	1	-49.5848
13673	41	1	-49.5619
12417	42	0	-49.4622
2341	43	0	-49.4622
9613	44	0	-49.3501
11859	45	0	-49.2972
10301	46	0	-49.223
14427	47	1	-49.1555
13681	48	1	-49.0996
13722	49	0	-49.0157
14345	50	1	-49.0128
13757	51	0	-48.9897
13764	52	0	-48.9638
1981	53	0	-48.9625
6271	54	0	-48.9299
9755	55	0	-48.8869
9754	56	0	-48.8253
14359	57	0	-48.8229
1741	58	0	-48.8229
14016	59	0	-48.819
9763	60	0	-48.6815
9749	61	0	-48.6632
13883	62	0	-48.6427
11096	63	0	-48.5982
9772	64	0	-48.5858
9774	65	0	-48.5396
14426	66	1	-48.5031
13820	67	0	-48.4394
13835	68	0	-48.3612
1684	69	1	-48.3332
1683	70	1	-48.33
13682	71	1	-48.188
13234	72	0	-47.966
9752	73	0	-47.8805
9340	74	0	-47.7994
13725	75	0	-47.7779
9764	76	0	-47.6635
11343	77	0	-47.638
9753	78	0	-47.4696
13766	79	0	-47.4075
13678	80	1	-47.3997
4763	81	0	-47.3342
13789	82	0	-47.2059
1672	83	1	-47.1938
9768	84	0	-47.1212
7059	85	0	-47.0997
3060	86	0	-47.09
14354	87	1	-47.0419
13680	88	1	-46.9999
5873	89	0	-46.9727
1877	90	0	-46.9525
13726	91	0	-46.9505
14335	92	1	-46.8872
13362	93	0	-46.8457
14365	94	1	-46.8127
1706	95	0	-46.7709
9750	96	0	-46.7655
14347	97	1	-46.7576
13808	98	0	-46.7329
13849	99	0	-46.7261
13689	100	1	-46.7115
1726	101	1	-46.6824
2362	102	0	-46.6552
9357	103	0	-46.6491
1689	104	0	-46.6312
13788	105	0	-46.6298
13796	106	0	-46.5027
1329	107	0	-46.475
13762	108	0	-46.453
13811	109	0	-46.4232
8076	110	0	-46.3941
1632	111	0	-46.3706
5771	112	0	-46.3669
3069	113	0	-46.3314
6885	114	0	-46.3107
1707	115	0	-46.2981
14353	116	1	-46.209
3561	117	0	-46.1998
3237	118	0	-46.1617
13940	119	0	-46.145
7684	120	0	-46.1333
13956	121	0	-46.1277
5504	122	0	-46.1171
12086	123	0	-46.0657
4131	124	0	-46.0187
13912	125	0	-46.008
14307	126	1	-45.9449
1011	127	0	-45.9156
10007	128	0	-45.9001
14076	129	0	-45.8576
9766	130	0	-45.8496
1708	131	0	-45.8408
3250	132	0	-45.8033
9341	133	0	-45.7905
4479	134	0	-45.7848
11372	135	0	-45.7788
3135	136	0	-45.7619
4265	137	0	-45.7571
13744	138	0	-45.7182
2389	139	0	-45.7141
13763	140	0	-45.7102
9713	141	0	-45.6984
1688	142	0	-45.6646
13909	143	0	-45.6189
5785	144	0	-45.577
6880	145	0	-45.5469
13874	146	0	-45.5212
13341	147	0	-45.4649
6713	148	0	-45.4211
6362	149	0	-45.3929
9729	150	0	-45.3524
12715	151	0	-45.3063
6211	152	0	-45.3063
2132	153	0	-45.2735
1207	154	0	-45.2567
1424	155	0	-45.253
7424	156	0	-45.2331
11472	157	0	-45.1892
713	158	0	-45.1747
9769	159	0	-45.1515
10684	160	0	-45.1184
6591	161	0	-45.089
13727	162	0	-45.0789
7504	163	0	-45.0523
13931	164	0	-45.0513
13695	165	1	-45.0492
11058	166	0	-44.9934
13809	167	0	-44.9814
5389	168	0	-44.9136
8936	169	0	-44.8912
1072	170	0	-44.8859
9484	171	0	-44.8804
5166	172	0	-44.8637
2865	173	0	-44.8453
9053	174	0	-44.8243
14200	175	0	-44.8219
9747	176	0	-44.7533
2811	177	0	-44.7511
13848	178	0	-44.7415
14311	179	0	-44.729
13831	180	0	-44.7287
1710	181	0	-44.7281
4966	182	0	-44.7022
14341	183	0	-44.6734
1739	184	0	-44.6687
5633	185	0	-44.6487
13603	186	0	-44.6397
7405	187	0	-44.6317
13795	188	0	-44.6258
14045	189	0	-44.6075
209	190	0	-44.5949
1437	191	0	-44.5012
6263	192	0	-44.501
12252	193	0	-44.4991
13776	194	0	-44.4962
4847	195	0	-44.4842
4370	196	0	-44.48
14361	197	0	-44.4623
13076	198	0	-44.4532
1129	199	0	-44.4124
14024	200	0	-44.4089
108	201	0	-44.3707
8350	202	0	-44.367
4603	203	0	-44.3527
8040	204	0	-44.3466
5252	205	0	-44.3026
13774	206	1	-44.2999
12275	207	0	-44.2946
4109	208	0	-44.2628
13819	209	0	-44.261
14278	210	0	-44.261
3143	211	0	-44.2585
13706	212	0	-44.2493
9751	213	0	-44.2493
13924	214	0	-44.2297
2302	215	0	-44.2213
4904	216	0	-44.2197
13959	217	0	-44.2142
5374	218	0	-44.1984
2096	219	0	-44.1525
3723	220	0	-44.1355
8479	221	0	-44.1108
9083	222	0	-44.0506
10959	223	0	-44.0259
5111	224	0	-44.0206
2173	225	0	-44.0189
13781	226	0	-43.985
2817	227	0	-43.9843
10890	228	0	-43.9484
4460	229	0	-43.9317
14424	230	0	-43.9257
1856	231	0	-43.9255
1164	232	0	-43.9093
2994	233	0	-43.9059
13882	234	0	-43.9054
6788	235	0	-43.9002
9746	236	0	-43.8812
13895	237	0	-43.8761
2493	238	0	-43.8363
5572	239	0	-43.835
2492	240	0	-43.8334
2737	241	0	-43.821
12566	242	0	-43.7959
7289	243	0	-43.7862
9199	244	0	-43.7614
5016	245	0	-43.7605
1740	246	1	-43.7562
7916	247	0	-43.7498
11110	248	0	-43.733
5031	249	0	-43.7255
13734	250	0	-43.7172
5691	251	0	-43.7101
4264	252	0	-43.6909
9710	253	0	-43.6888
2746	254	0	-43.6807
10451	255	0	-43.6749
9487	256	0	-43.6703
11770	257	0	-43.6394
5101	258	0	-43.626
8610	259	0	-43.618
12333	260	0	-43.6129
14138	261	0	-43.5987
12193	262	0	-43.5938
8248	263	0	-43.578
13890	264	0	-43.5744
7565	265	0	-43.573
13957	266	0	-43.5562
9748	267	0	-43.5562
7953	268	0	-43.5522
7429	269	0	-43.5446
14309	270	0	-43.5403
11327	271	0	-43.5386
6504	272	0	-43.5366
13746	273	0	-43.5259
11602	274	0	-43.5196
5782	275	0	-43.5046
7569	276	0	-43.5017
1068	277	0	-43.4722
8922	278	0	-43.463
3873	279	0	-43.4546
10061	280	0	-43.4342
4719	281	0	-43.4172
4129	282	0	-43.4017
12513	283	0	-43.3851
4024	284	0	-43.3841
11199	285	0	-43.3819
6022	286	0	-43.3553
10705	287	0	-43.3477
13081	288	0	-43.3419
8723	289	0	-43.3391
3261	290	0	-43.3379
10654	291	0	-43.336
6242	292	0	-43.317
12343	293	0	-43.3002
10582	294	0	-43.2919
2913	295	0	-43.2605
4364	296	0	-43.26
7128	297	0	-43.2378
4123	298	0	-43.2305
5466	299	0	-43.2089
12216	300	0	-43.2088
6638	301	0	-43.2039
13981	302	0	-43.1884
9767	303	0	-43.1879
3769	304	0	-43.1857
9033	305	0	-43.1774
6001	306	0	-43.1752
5114	307	0	-43.139
8832	308	0	-43.1216
4521	309	0	-43.108
13793	310	0	-43.1054
1645	311	0	-43.1054
5242	312	0	-43.1018
4073	313	0	-43.0952
1641	314	1	-43.0895
13870	315	0	-43.0874
2984	316	0	-43.08
6220	317	0	-43.0553
13787	318	0	-43.0489
11843	319	0	-43.0319
13729	320	0	-42.9988
12371	321	0	-42.9859
13715	322	0	-42.9859
11873	323	0	-42.9833
13816	324	0	-42.9699
640	325	0	-42.9542
12704	326	0	-42.9523
10635	327	0	-42.9494
12458	328	0	-42.9467
12682	329	0	-42.9465
3037	330	0	-42.9448
1041	331	0	-42.9446
8923	332	0	-42.9282
652	333	0	-42.8924
1364	334	0	-42.8889
1385	335	0	-42.8855
9995	336	0	-42.8763
1690	337	1	-42.8721
9202	338	0	-42.8652
13181	339	0	-42.8402
1322	340	0	-42.8372
14260	341	0	-42.8355
3847	342	0	-42.8169
2174	343	0	-42.8063
2716	344	0	-42.8061
1691	345	1	-42.7951
13276	346	0	-42.7929
13921	347	0	-42.7908
5719	348	0	-42.7825
4602	349	0	-42.7695
4068	350	0	-42.7561
6187	351	0	-42.7552
8875	352	0	-42.7388
6853	353	0	-42.7288
13860	354	0	-42.7287
2912	355	0	-42.7235
6389	356	0	-42.7176
8377	357	0	-42.6932
14105	358	0	-42.6891
14303	359	1	-42.6795
13943	360	0	-42.6785
1644	361	0	-42.6648
5368	362	0	-42.6564
5781	363	0	-42.6555
9081	364	0	-42.6523
7122	365	0	-42.6361
14023	366	0	-42.6229
13988	367	0	-42.6153
5560	368	0	-42.6117
1970	369	0	-42.6116
13387	370	0	-42.6093
14232	371	0	-42.6091
14225	372	0	-42.5949
5799	373	0	-42.5945
13973	374	0	-42.589
5115	375	0	-42.5857
14040	376	0	-42.585
8896	377	0	-42.5757
1079	378	0	-42.5749
3397	379	0	-42.5748
10626	380	0	-42.559
5023	381	0	-42.5525
13799	382	0	-42.5472
10937	383	0	-42.5391
3601	384	0	-42.5349
11350	385	0	-42.5297
5221	386	0	-42.52
14308	387	0	-42.5092
1910	388	0	-42.5087
10001	389	0	-42.4907
8461	390	0	-42.4664
8955	391	0	-42.4536
3826	392	0	-42.4418
12290	393	0	-42.4413
2494	394	0	-42.4126
9635	395	0	-42.4086
2264	396	0	-42.4065
2114	397	0	-42.4065
6010	398	0	-42.4052
6332	399	0	-42.4048
13619	400	0	-42.4015
14158	401	0	-42.4015
13384	402	0	-42.3966
1244	403	0	-42.3935
14229	404	0	-42.3931
14340	405	0	-42.3785
3276	406	0	-42.3702
4328	407	0	-42.3646
14423	408	1	-42.3621
5842	409	0	-42.3596
13958	410	0	-42.3539
12027	411	0	-42.3409
1996	412	0	-42.3387
9156	413	0	-42.3286
8223	414	0	-42.3283
2429	415	0	-42.3235
5564	416	0	-42.3226
8912	417	0	-42.3157
12557	418	0	-42.3123
6931	419	0	-42.3086
9185	420	0	-42.3038
13999	421	0	-42.2942
9937	422	0	-42.2892
13557	423	0	-42.2886
6886	424	0	-42.2836
13889	425	0	-42.2783
6991	426	0	-42.2689
7621	427	0	-42.2627
842	428	0	-42.2401
4872	429	0	-42.2311
11548	430	0	-42.2277
9010	431	0	-42.2248
13224	432	0	-42.2206
14093	433	0	-42.2182
4590	434	0	-42.2172
14268	435	0	-42.1993
1999	436	0	-42.1989
8059	437	0	-42.1989
13945	438	0	-42.1875
11831	439	0	-42.1822
1947	440	0	-42.1799
117	441	0	-42.1797
13847	442	0	-42.1739
6666	443	0	-42.1738
10899	444	0	-42.1616
2766	445	0	-42.1532
2957	446	0	-42.1455
2128	447	0	-42.1418
12081	448	0	-42.1389
12600	449	0	-42.1327
13919	450	0	-42.1255
13920	451	0	-42.1255
13186	452	0	-42.1196
6529	453	0	-42.1168
5393	454	0	-42.108
9349	455	0	-42.1079
2652	456	0	-42.1018
9617	457	0	-42.0949
11699	458	0	-42.0907
11640	459	0	-42.0886
14106	460	0	-42.0682
14107	461	0	-42.0682
14356	462	1	-42.067
9773	463	0	-42.0594
13691	464	0	-42.058
3862	465	0	-42.0547
1786	466	0	-42.0536
13023	467	0	-42.0466
6584	468	0	-42.0416
14323	469	0	-42.0391
9237	470	0	-42.0235
6455	471	0	-42.0203
10122	472	0	-42.0159
11933	473	0	-42.0138
3705	474	0	-42.0016
161	475	0	-42.0003
1216	476	0	-41.9989
3436	477	0	-41.9956
4010	478	0	-41.9947
4307	479	0	-41.9687
1319	480	0	-41.9646
13282	481	0	-41.9486
11252	482	0	-41.9451
1360	483	0	-41.9391
4353	484	0	-41.9359
11294	485	0	-41.9197
9242	486	0	-41.9145
3120	487	0	-41.901
9253	488	0	-41.9005
9426	489	0	-41.8963
5596	490	0	-41.8957
12590	491	0	-41.8907
2818	492	0	-41.86
4080	493	0	-41.857
3345	494	0	-41.8355
13077	495	0	-41.8332
4077	496	0	-41.8251
6008	497	0	-41.8142
13400	498	0	-41.8054
3509	499	0	-41.7943
3418	500	0	-41.7821
14246	501	0	-41.7776
3483	502	0	-41.7774
11739	503	0	-41.7719
14256	504	0	-41.7683
1888	505	0	-41.7668
2732	506	0	-41.7499
6844	507	0	-41.7408
8311	508	0	-41.7405
10652	509	0	-41.7376
1150	510	0	-41.7374
13978	511	0	-41.7364
1046	512	0	-41.7341
14312	513	0	-41.7211
13121	514	0	-41.7205
13556	515	0	-41.714
11263	516	0	-41.7122
8104	517	0	-41.7048
14075	518	0	-41.69
14078	519	0	-41.69
4	520	0	-41.6827
13301	521	0	-41.6702
1062	522	0	-41.6624
8352	523	0	-41.6502
6453	524	0	-41.6303
5755	525	0	-41.6296
3111	526	0	-41.6289
13613	527	0	-41.6192
1189	528	0	-41.6116
2665	529	0	-41.611
10126	530	0	-41.6068
138	531	0	-41.6065
12635	532	0	-41.5904
13277	533	0	-41.5864
14387	534	1	-41.5851
13529	535	0	-41.5794
8933	536	0	-41.5783
560	537	0	-41.5649
10731	538	0	-41.5649
477	539	0	-41.5621
3041	540	0	-41.5407
4720	541	0	-41.5374
2199	542	0	-41.536
5676	543	0	-41.5356
3759	544	0	-41.5333
3309	545	0	-41.5307
4637	546	0	-41.5262
9005	547	0	-41.5175
11360	548	0	-41.4946
6518	549	0	-41.478
6651	550	0	-41.478
14418	551	0	-41.4702
1681	552	1	-41.4688
4198	553	0	-41.4687
1100	554	0	-41.4619
9344	555	0	-41.4583
8015	556	0	-41.4548
7888	557	0	-41.4528
14111	558	0	-41.4317
14112	559	0	-41.4317
2962	560	0	-41.4231
8213	561	0	-41.4208
12677	562	0	-41.4206
3535	563	0	-41.418
592	564	0	-41.4153
4094	565	0	-41.4107
6856	566	0	-41.4077
3098	567	0	-41.4056
7293	568	0	-41.4054
14086	569	0	-41.4025
6277	570	0	-41.4018
10018	571	0	-41.4017
2895	572	0	-41.3987
1290	573	0	-41.3958
8068	574	0	-41.3943
3085	575	0	-41.3888
10998	576	0	-41.3881
130	577	0	-41.3663
10978	578	0	-41.3603
3879	579	0	-41.3602
12058	580	0	-41.3569
12439	581	0	-41.3536
7242	582	0	-41.3532
995	583	0	-41.3504
599	584	0	-41.3459
3073	585	0	-41.3438
3832	586	0	-41.3286
12261	587	0	-41.3259
9379	588	0	-41.3223
7751	589	0	-41.2949
13785	590	0	-41.292
2927	591	0	-41.292
9317	592	0	-41.2694
10300	593	0	-41.2685
1759	594	0	-41.2682
3051	595	0	-41.2632
10128	596	0	-41.2579
9137	597	0	-41.2544
6274	598	0	-41.2451
8465	599	0	-41.2334
1034	600	0	-41.2283
6074	601	0	-41.2265
10140	602	0	-41.2191
8249	603	0	-41.217
1280	604	0	-41.2088
13733	605	0	-41.2059
14067	606	0	-41.2034
10636	607	0	-41.2029
11989	608	0	-41.1851
5675	609	0	-41.1851
11247	610	0	-41.1812
12658	611	0	-41.181
7243	612	0	-41.1802
5964	613	0	-41.176
6334	614	0	-41.1753
1773	615	0	-41.1719
9181	616	0	-41.1676
4620	617	0	-41.1647
9327	618	0	-41.1611
10646	619	0	-41.1568
4652	620	0	-41.1525
8245	621	0	-41.1393
10345	622	0	-41.1371
5388	623	0	-41.1273
13899	624	0	-41.124
9503	625	0	-41.1219
7292	626	0	-41.0987
12128	627	0	-41.0816
14089	628	0	-41.0741
14092	629	0	-41.0741
5380	630	0	-41.0741
11707	631	0	-41.0663
14157	632	0	-41.0558
1339	633	0	-41.0471
9281	634	0	-41.0451
2044	635	0	-41.0451
3910	636	0	-41.0397
11270	637	0	-41.037
1633	638	1	-41.0354
6435	639	0	-41.0336
6319	640	0	-41.0335
11286	641	0	-41.0264
14403	642	1	-41.0264
914	643	0	-41.0175
1869	644	0	-41.0169
14048	645	0	-41.0166
6045	646	0	-41.0162
1711	647	0	-41.0133
1642	648	1	-41.0111
1781	649	0	-41.0054
7174	650	0	-41.0003
8005	651	0	-40.9999
14139	652	0	-40.9936
13378	653	0	-40.9922
1709	654	0	-40.9879
7235	655	0	-40.9842
12259	656	0	-40.9826
5939	657	0	-40.975
3842	658	0	-40.9745
5802	659	0	-40.9666
2453	660	0	-40.9571
13485	661	0	-40.9491
3479	662	0	-40.9464
10597	663	0	-40.9461
3473	664	0	-40.9422
8958	665	0	-40.9344
9318	666	0	-40.9276
1754	667	0	-40.927
3082	668	0	-40.9221
8781	669	0	-40.9207
4501	670	0	-40.9191
3125	671	0	-40.9165
11725	672	0	-40.9146
10245	673	0	-40.906
14021	674	0	-40.8951
6412	675	0	-40.8948
2605	676	0	-40.8925
5990	677	0	-40.8818
4741	678	0	-40.8816
7523	679	0	-40.8751
14017	680	0	-40.8713
1929	681	0	-40.868
1716	682	0	-40.8675
9096	683	0	-40.8571
5038	684	0	-40.8549
1157	685	0	-40.8521
13462	686	0	-40.8479
2790	687	0	-40.8364
38	688	0	-40.8315
13067	689	0	-40.8267
8978	690	0	-40.8219
3366	691	0	-40.815
5229	692	0	-40.8131
2239	693	0	-40.8064
2428	694	0	-40.8058
5645	695	0	-40.8058
4246	696	0	-40.8052
10321	697	0	-40.8029
12454	698	0	-40.7934
8234	699	0	-40.7857
12472	700	0	-40.7833
4416	701	0	-40.7826
11749	702	0	-40.7815
13525	703	0	-40.7758
5366	704	0	-40.7732
5482	705	0	-40.7725
13157	706	0	-40.7595
7611	707	0	-40.7529
10412	708	0	-40.7476
2190	709	0	-40.7398
9333	710	0	-40.7395
3408	711	0	-40.7357
3668	712	0	-40.735
2986	713	0	-40.7338
1111	714	0	-40.7259
7877	715	0	-40.7229
14018	716	0	-40.7194
3076	717	0	-40.7041
2580	718	0	-40.6981
2117	719	0	-40.6944
8126	720	0	-40.6906
11567	721	0	-40.6785
2903	722	0	-40.6767
6432	723	0	-40.6721
11456	724	0	-40.6633
14064	725	0	-40.6613
9179	726	0	-40.6601
5881	727	0	-40.6545
7700	728	0	-40.6532
57	729	0	-40.6468
12397	730	0	-40.6413
14001	731	0	-40.6407
13711	732	1	-40.6331
5526	733	0	-40.6291
13700	734	1	-40.6284
13048	735	0	-40.628
14355	736	0	-40.6245
5008	737	0	-40.6238
10903	738	0	-40.6211
11097	739	0	-40.6207
12110	740	0	-40.6207
14383	741	1	-40.6185
10917	742	0	-40.6159
13939	743	0	-40.609
10655	744	0	-40.6052
7172	745	0	-40.6049
14140	746	0	-40.602
5134	747	0	-40.5994
6266	748	0	-40.5981
7842	749	0	-40.5968
9129	750	0	-40.584
371	751	0	-40.5836
14014	752	0	-40.5813
5538	753	0	-40.5805
803	754	0	-40.5801
12226	755	0	-40.5775
10294	756	0	-40.5761
3420	757	0	-40.5748
13140	758	0	-40.5746
1347	759	0	-40.5722
2717	760	0	-40.5668
645	761	0	-40.563
2066	762	0	-40.5583
4812	763	0	-40.5573
1831	764	0	-40.557
3428	765	0	-40.554
607	766	0	-40.5498
13476	767	0	-40.5487
14301	768	0	-40.5438
8964	769	0	-40.542
9997	770	0	-40.536
6956	771	0	-40.5332
9133	772	0	-40.5261
2893	773	0	-40.5235
13665	774	1	-40.5183
9384	775	0	-40.514
10251	776	0	-40.5065
5544	777	0	-40.5049
3166	778	0	-40.4975
10613	779	0	-40.4954
12222	780	0	-40.4909
4362	781	0	-40.4909
12721	782	0	-40.4881
2305	783	0	-40.4867
9446	784	0	-40.4858
12274	785	0	-40.4819
8866	786	0	-40.4782
14095	787	0	-40.477
1405	788	0	-40.4719
8024	789	0	-40.4655
5414	790	0	-40.4614
9525	791	0	-40.4524
8713	792	0	-40.4519
6285	793	0	-40.4457
5670	794	0	-40.4398
5532	795	0	-40.4373
10661	796	0	-40.437
3299	797	0	-40.437
3353	798	0	-40.4339
6485	799	0	-40.4278
1202	800	0	-40.423
10897	801	0	-40.417
4423	802	0	-40.4082
13142	803	0	-40.4051
13093	804	0	-40.4031
12481	805	0	-40.3936
6836	806	0	-40.3922
1410	807	0	-40.3909
7232	808	0	-40.389
7294	809	0	-40.3838
13621	810	0	-40.3758
7470	811	0	-40.3703
4783	812	0	-40.3693
6109	813	0	-40.357
1698	814	0	-40.3532
9467	815	0	-40.3531
1015	816	0	-40.3428
4960	817	0	-40.3423
12483	818	0	-40.3403
8765	819	0	-40.3394
10167	820	0	-40.329
9115	821	0	-40.3276
12025	822	0	-40.3272
8975	823	0	-40.3211
6048	824	0	-40.3181
3376	825	0	-40.3162
9038	826	0	-40.316
6195	827	0	-40.31
1085	828	0	-40.2977
11830	829	0	-40.2976
1241	830	0	-40.2957
14136	831	0	-40.2911
14137	832	0	-40.2911
3743	833	0	-40.2844
1505	834	0	-40.281
9679	835	0	-40.2798
3720	836	0	-40.2791
14279	837	0	-40.2789
12177	838	0	-40.2759
9228	839	0	-40.2749
14317	840	1	-40.2646
4725	841	0	-40.2636
1565	842	0	-40.2621
7392	843	0	-40.2604
4082	844	0	-40.2602
2011	845	0	-40.2536
6352	846	0	-40.248
3423	847	0	-40.2478
2111	848	0	-40.2458
3182	849	0	-40.2426
12589	850	0	-40.2181
7163	851	0	-40.2161
7503	852	0	-40.2161
14316	853	0	-40.2087
582	854	0	-40.1926
2723	855	0	-40.1913
6027	856	0	-40.1764
2466	857	0	-40.17
13965	858	0	-40.1661
2920	859	0	-40.166
4056	860	0	-40.1577
9101	861	0	-40.15
13533	862	0	-40.1442
8053	863	0	-40.1402
7505	864	0	-40.1367
3005	865	0	-40.1344
13091	866	0	-40.1329
14318	867	1	-40.132
10630	868	0	-40.1308
3197	869	0	-40.1296
5292	870	0	-40.1278
8244	871	0	-40.1208
9697	872	0	-40.1136
6654	873	0	-40.1134
2361	874	0	-40.1097
12022	875	0	-40.1031
7723	876	0	-40.102
5820	877	0	-40.1012
12428	878	0	-40.0988
2924	879	0	-40.0977
937	880	0	-40.0974
12322	881	0	-40.097
5117	882	0	-40.091
5667	883	0	-40.0858
6250	884	0	-40.0848
9214	885	0	-40.0819
6413	886	0	-40.0768
8871	887	0	-40.0765
3772	888	0	-40.0763
4564	889	0	-40.0733
5249	890	0	-40.0691
1025	891	0	-40.0673
2290	892	0	-40.0599
2351	893	0	-40.0589
9454	894	0	-40.0586
920	895	0	-40.0582
13374	896	0	-40.0577
11686	897	0	-40.0544
8541	898	0	-40.0496
7230	899	0	-40.0491
8981	900	0	-40.0467
5682	901	0	-40.0456
10102	902	0	-40.0441
13524	903	0	-40.0407
7579	904	0	-40.0358
6515	905	0	-40.034
12276	906	0	-40.0231
2940	907	0	-40.021
2136	908	0	-40.0208
3900	909	0	-40.0191
5224	910	0	-40.0189
3193	911	0	-40.0117
8421	912	0	-39.9951
2223	913	0	-39.9942
5477	914	0	-39.9771
13830	915	0	-39.9707
14420	916	0	-39.9707
2507	917	0	-39.9675
7481	918	0	-39.9645
2816	919	0	-39.9636
13271	920	0	-39.9573
10722	921	0	-39.9493
5932	922	0	-39.9476
14046	923	0	-39.9465
3895	924	0	-39.9426
9923	925	0	-39.9422
13453	926	0	-39.9355
2450	927	0	-39.9338
4400	928	0	-39.9333
2509	929	0	-39.9322
14038	930	0	-39.9297
7876	931	0	-39.9194
13887	932	0	-39.919
3496	933	0	-39.9188
7372	934	0	-39.9157
7487	935	0	-39.9157
1071	936	0	-39.9151
9208	937	0	-39.915
13631	938	1	-39.9082
1800	939	0	-39.8983
6653	940	0	-39.8973
8861	941	0	-39.8861
2294	942	0	-39.8813
2026	943	0	-39.88
9337	944	0	-39.8789
3494	945	0	-39.8672
3615	946	0	-39.8629
8797	947	0	-39.8606
9443	948	0	-39.8518
10158	949	0	-39.8505
9018	950	0	-39.8501
13381	951	0	-39.8473
4093	952	0	-39.847
10647	953	0	-39.8389
1972	954	0	-39.8377
1112	955	0	-39.8375
13685	956	1	-39.8343
6532	957	0	-39.8338
12711	958	0	-39.8309
11550	959	0	-39.8299
7308	960	0	-39.8284
1417	961	0	-39.8268
8089	962	0	-39.8265
5724	963	0	-39.8225
2949	964	0	-39.8212
11442	965	0	-39.8165
13892	966	0	-39.8151
13755	967	0	-39.8149
11711	968	0	-39.8146
9037	969	0	-39.8137
8060	970	0	-39.8097
6348	971	0	-39.8096
6294	972	0	-39.8049
936	973	0	-39.8029
2065	974	0	-39.7965
4662	975	0	-39.7868
5961	976	0	-39.7773
13761	977	0	-39.7737
7908	978	0	-39.7673
14130	979	0	-39.7624
4856	980	0	-39.7606
9153	981	0	-39.7488
13153	982	0	-39.7488
2212	983	0	-39.7451
13599	984	0	-39.7434
7204	985	0	-39.7376
10446	986	0	-39.7346
5145	987	0	-39.7312
7646	988	0	-39.7267
7393	989	0	-39.7205
207	990	0	-39.7164
4310	991	0	-39.7158
6594	992	0	-39.7119
4903	993	0	-39.7054
1221	994	0	-39.7052
13996	995	0	-39.7044
8388	996	0	-39.7014
8528	997	0	-39.7012
13545	998	0	-39.6977
11841	999	0	-39.6861
6708	1000	0	-39.683
6437	1001	0	-39.6816
10344	1002	0	-39.681
10664	1003	0	-39.6794
8612	1004	0	-39.6777
12308	1005	0	-39.6704
5192	1006	0	-39.6663
7994	1007	0	-39.6655
267	1008	0	-39.6645
6068	1009	0	-39.6641
8411	1010	0	-39.662
10538	1011	0	-39.659
11505	1012	0	-39.6582
1159	1013	0	-39.6566
6104	1014	0	-39.6564
845	1015	0	-39.653
5559	1016	0	-39.6529
13528	1017	0	-39.6519
299	1018	0	-39.6485
1220	1019	0	-39.6442
4895	1020	0	-39.6436
9572	1021	0	-39.6409
7886	1022	0	-39.6399
1187	1023	0	-39.6384
13408	1024	0	-39.6372
9826	1025	0	-39.6365
5611	1026	0	-39.6351
6846	1027	0	-39.6339
3598	1028	0	-39.6338
5854	1029	0	-39.6288
1682	1030	0	-39.6248
10622	1031	0	-39.6245
13786	1032	0	-39.6191
9919	1033	0	-39.6176
975	1034	0	-39.6135
1667	1035	0	-39.6114
4017	1036	0	-39.6066
11514	1037	0	-39.6066
3104	1038	0	-39.6061
11960	1039	0	-39.6002
1630	1040	0	-39.5985
10741	1041	0	-39.5943
5462	1042	0	-39.5939
761	1043	0	-39.5874
4016	1044	0	-39.5868
10371	1045	0	-39.5803
13363	1046	0	-39.5766
2907	1047	0	-39.5742
13006	1048	0	-39.5705
1495	1049	0	-39.5697
327	1050	0	-39.5697
1704	1051	0	-39.5624
12701	1052	0	-39.561
7834	1053	0	-39.5595
7637	1054	0	-39.5422
1101	1055	0	-39.5403
11714	1056	0	-39.5385
5044	1057	0	-39.5362
4340	1058	0	-39.5325
7837	1059	0	-39.5307
12113	1060	0	-39.5291
9169	1061	0	-39.528
9957	1062	0	-39.5256
3331	1063	0	-39.523
2368	1064	0	-39.5199
875	1065	0	-39.5195
9247	1066	0	-39.5088
5546	1067	0	-39.5058
8345	1068	0	-39.5047
7749	1069	0	-39.503
3888	1070	0	-39.4987
13470	1071	0	-39.4965
5821	1072	0	-39.4874
1666	1073	0	-39.4769
6573	1074	0	-39.476
13421	1075	0	-39.4716
9233	1076	0	-39.4709
6969	1077	0	-39.469
13014	1078	0	-39.4684
5950	1079	0	-39.4657
2768	1080	0	-39.4613
1617	1081	0	-39.4575
9464	1082	0	-39.4543
6229	1083	0	-39.4491
3123	1084	0	-39.4476
3539	1085	0	-39.4444
13337	1086	0	-39.4407
3330	1087	0	-39.426
8251	1088	0	-39.4236
5178	1089	0	-39.4228
13861	1090	0	-39.4226
3607	1091	0	-39.4218
5954	1092	0	-39.4201
3966	1093	0	-39.413
11826	1094	0	-39.412
13226	1095	0	-39.4116
2815	1096	0	-39.4098
4823	1097	0	-39.4086
5948	1098	0	-39.4074
3708	1099	0	-39.4049
6341	1100	0	-39.4014
4028	1101	0	-39.4008
13990	1102	0	-39.4008
7014	1103	0	-39.4004
5998	1104	0	-39.3958
9403	1105	0	-39.3958
9414	1106	0	-39.3936
10241	1107	0	-39.391
2439	1108	0	-39.3904
7929	1109	0	-39.3899
2948	1110	0	-39.3786
13037	1111	0	-39.3742
11465	1112	0	-39.3701
5042	1113	0	-39.3699
5984	1114	0	-39.3681
3757	1115	0	-39.3671
11104	1116	0	-39.3616
13399	1117	0	-39.3535
567	1118	0	-39.3479
4778	1119	0	-39.3476
13960	1120	0	-39.3444
6941	1121	0	-39.3358
9459	1122	0	-39.3349
13954	1123	0	-39.3296
2311	1124	0	-39.3259
10208	1125	0	-39.3246
650	1126	0	-39.3246
895	1127	0	-39.3242
11063	1128	0	-39.3216
8166	1129	0	-39.3205
7342	1130	0	-39.32
13394	1131	0	-39.3195
3296	1132	0	-39.3172
12078	1133	0	-39.3168
2783	1134	0	-39.3104
1069	1135	0	-39.3074
544	1136	0	-39.3012
3368	1137	0	-39.2931
13041	1138	0	-39.2824
11331	1139	0	-39.2822
12057	1140	0	-39.2786
5060	1141	0	-39.2766
9003	1142	0	-39.2766
7753	1143	0	-39.2766
3926	1144	0	-39.2758
8956	1145	0	-39.2757
4591	1146	0	-39.2752
6936	1147	0	-39.2732
13212	1148	0	-39.2725
3195	1149	0	-39.2698
3949	1150	0	-39.2681
3596	1151	0	-39.2542
3103	1152	0	-39.2531
4715	1153	0	-39.2464
2721	1154	0	-39.2426
12179	1155	0	-39.2336
6874	1156	0	-39.2326
12748	1157	0	-39.232
7494	1158	0	-39.228
8639	1159	0	-39.2248
2035	1160	0	-39.2201
10028	1161	0	-39.2188
193	1162	0	-39.2174
4061	1163	0	-39.2171
10193	1164	0	-39.2113
12662	1165	0	-39.2061
1876	1166	0	-39.2007
12065	1167	0	-39.2002
4355	1168	0	-39.199
10219	1169	0	-39.1982
4593	1170	0	-39.1969
503	1171	0	-39.1944
8568	1172	0	-39.1903
13833	1173	0	-39.1887
1662	1174	0	-39.1887
8716	1175	0	-39.1887
10856	1176	0	-39.1882
10494	1177	0	-39.1816
10760	1178	0	-39.1815
4971	1179	0	-39.1702
14245	1180	0	-39.1633
4047	1181	0	-39.1606
13724	1182	0	-39.1587
9917	1183	0	-39.1576
1976	1184	0	-39.1568
14036	1185	0	-39.1566
3381	1186	0	-39.1506
1639	1187	1	-39.1501
4385	1188	0	-39.1441
8083	1189	0	-39.1374
12686	1190	0	-39.1365
10024	1191	0	-39.1358
2846	1192	0	-39.1356
9354	1193	0	-39.1356
1234	1194	0	-39.1351
6603	1195	0	-39.1336
14042	1196	0	-39.131
5853	1197	0	-39.131
9145	1198	0	-39.129
3177	1199	0	-39.1271
1249	1200	0	-39.125
11810	1201	0	-39.1234
14068	1202	0	-39.1231
14069	1203	0	-39.1231
1846	1204	0	-39.1218
3802	1205	0	-39.1164
10995	1206	0	-39.1144
6146	1207	0	-39.113
11633	1208	0	-39.108
4952	1209	0	-39.1027
1259	1210	0	-39.1009
13292	1211	0	-39.0994
13856	1212	0	-39.093
1663	1213	0	-39.093
11124	1214	0	-39.092
10173	1215	0	-39.0917
2965	1216	0	-39.0916
5963	1217	0	-39.0916
479	1218	0	-39.0907
7095	1219	0	-39.0827
10125	1220	0	-39.0826
8636	1221	0	-39.0825
11262	1222	0	-39.0816
4381	1223	0	-39.0771
12440	1224	0	-39.0769
12393	1225	0	-39.0769
5872	1226	0	-39.0764
6284	1227	0	-39.074
10055	1228	0	-39.0682
9022	1229	0	-39.0669
3308	1230	0	-39.0655
11183	1231	0	-39.0595
8647	1232	0	-39.0586
6320	1233	0	-39.0482
1593	1234	0	-39.0438
11630	1235	0	-39.0416
6261	1236	0	-39.0382
11807	1237	0	-39.0367
11578	1238	0	-39.0361
1081	1239	0	-39.0351
9212	1240	0	-39.0309
13857	1241	0	-39.0302
7013	1242	0	-39.0254
14041	1243	0	-39.0226
8043	1244	0	-39.0216
5427	1245	0	-39.0203
14261	1246	0	-39.0177
1944	1247	0	-39.0154
5935	1248	0	-39.0145
11388	1249	0	-39.0116
4857	1250	0	-39.0102
9485	1251	0	-39.0021
2981	1252	0	-39.002
1804	1253	0	-38.9976
8361	1254	0	-38.9948
1165	1255	0	-38.99
5621	1256	0	-38.9856
1680	1257	1	-38.9849
9541	1258	0	-38.9823
13922	1259	0	-38.9789
4759	1260	0	-38.9712
12233	1261	0	-38.9704
1960	1262	0	-38.9693
1867	1263	0	-38.9691
12142	1264	0	-38.9685
13440	1265	0	-38.963
480	1266	0	-38.963
6115	1267	0	-38.9609
13507	1268	0	-38.9547
8695	1269	0	-38.9536
7911	1270	0	-38.952
8116	1271	0	-38.9509
12496	1272	0	-38.9475
2317	1273	0	-38.9413
13302	1274	0	-38.9411
6581	1275	0	-38.9325
6918	1276	0	-38.931
6191	1277	0	-38.9222
8742	1278	0	-38.9197
11127	1279	0	-38.9146
500	1280	0	-38.9112
3122	1281	0	-38.9108
361	1282	0	-38.9097
13397	1283	0	-38.9072
5542	1284	0	-38.9035
2597	1285	0	-38.9034
7282	1286	0	-38.9015
2650	1287	0	-38.8994
6147	1288	0	-38.8953
9338	1289	0	-38.8909
11407	1290	0	-38.8886
12353	1291	0	-38.8854
11012	1292	0	-38.8817
4845	1293	0	-38.8758
13338	1294	0	-38.871
2186	1295	0	-38.869
12366	1296	0	-38.8681
12161	1297	0	-38.8681
4714	1298	0	-38.8625
4730	1299	0	-38.862
4949	1300	0	-38.8524
3760	1301	0	-38.8482
3321	1302	0	-38.8466
14062	1303	0	-38.8429
8918	1304	0	-38.8406
6322	1305	0	-38.8331
10502	1306	0	-38.8325
13171	1307	0	-38.8305
12404	1308	0	-38.8289
10410	1309	0	-38.8268
14397	1310	0	-38.8257
8855	1311	0	-38.8211
6694	1312	0	-38.8201
238	1313	0	-38.8199
8506	1314	0	-38.8199
1287	1315	0	-38.8182
796	1316	0	-38.8171
3906	1317	0	-38.8162
24	1318	0	-38.8125
4896	1319	0	-38.8121
9197	1320	0	-38.8052
5165	1321	0	-38.8029
336	1322	0	-38.8023
8455	1323	0	-38.7899
11724	1324	0	-38.7863
155	1325	0	-38.7782
2355	1326	0	-38.778
12605	1327	0	-38.7775
5108	1328	0	-38.7746
1548	1329	0	-38.7728
7925	1330	0	-38.7661
1334	1331	0	-38.7641
9255	1332	0	-38.7608
5497	1333	0	-38.7554
11762	1334	0	-38.7528
6342	1335	0	-38.7479
4653	1336	0	-38.746
1590	1337	0	-38.7445
887	1338	0	-38.7396
11232	1339	0	-38.7375
8743	1340	0	-38.7366
3674	1341	0	-38.7358
7239	1342	0	-38.7275
10888	1343	0	-38.7253
2375	1344	0	-38.7242
6411	1345	0	-38.7215
1400	1346	0	-38.7155
5246	1347	0	-38.714
7314	1348	0	-38.7135
2767	1349	0	-38.7123
9182	1350	0	-38.7122
11191	1351	0	-38.709
13832	1352	0	-38.7084
1646	1353	0	-38.7054
1793	1354	0	-38.7045
8091	1355	0	-38.694
10443	1356	0	-38.694
6858	1357	0	-38.6876
6873	1358	0	-38.6862
6720	1359	0	-38.6836
9307	1360	0	-38.6805
8867	1361	0	-38.6775
872	1362	0	-38.6724
11041	1363	0	-38.6677
789	1364	0	-38.6674
9448	1365	0	-38.666
3696	1366	0	-38.6625
5863	1367	0	-38.6617
6314	1368	0	-38.6558
9397	1369	0	-38.6552
6805	1370	0	-38.655
13128	1371	0	-38.6522
1119	1372	0	-38.6508
11607	1373	0	-38.65
1117	1374	0	-38.6489
9297	1375	0	-38.6486
7719	1376	0	-38.6483
5329	1377	0	-38.6473
7568	1378	0	-38.6453
2799	1379	0	-38.6445
1889	1380	0	-38.6395
900	1381	0	-38.6343
13825	1382	0	-38.6341
14421	1383	0	-38.6341
11344	1384	0	-38.6333
6303	1385	0	-38.6276
12480	1386	0	-38.6271
3213	1387	0	-38.6271
5121	1388	0	-38.6249
7042	1389	0	-38.6237
2057	1390	0	-38.621
10855	1391	0	-38.6189
10688	1392	0	-38.617
13503	1393	0	-38.613
6014	1394	0	-38.6113
685	1395	0	-38.6113
6902	1396	0	-38.6101
8941	1397	0	-38.6097
5085	1398	0	-38.6087
6144	1399	0	-38.6054
4900	1400	0	-38.6053
3932	1401	0	-38.604
13696	1402	1	-38.6019
14321	1403	0	-38.6019
14237	1404	0	-38.6011
4989	1405	0	-38.5985
13240	1406	0	-38.5981
11416	1407	0	-38.5923
7905	1408	0	-38.5918
4961	1409	0	-38.5899
2037	1410	0	-38.5887
10634	1411	0	-38.5827
4794	1412	0	-38.5827
9023	1413	0	-38.5823
3568	1414	0	-38.5768
3027	1415	0	-38.5767
9399	1416	0	-38.5732
2973	1417	0	-38.573
3318	1418	0	-38.5678
4341	1419	0	-38.566
8314	1420	0	-38.5613
1486	1421	0	-38.5579
11443	1422	0	-38.5541
1269	1423	0	-38.5539
7008	1424	0	-38.5531
576	1425	0	-38.553
1794	1426	0	-38.5522
10691	1427	0	-38.5464
2018	1428	0	-38.546
7688	1429	0	-38.5422
10013	1430	0	-38.539
2122	1431	0	-38.5364
13036	1432	0	-38.536
5189	1433	0	-38.5307
6507	1434	0	-38.5303
14204	1435	0	-38.529
8012	1436	0	-38.5257
3475	1437	0	-38.5253
12217	1438	0	-38.5171
1957	1439	0	-38.5161
2112	1440	0	-38.5159
2628	1441	0	-38.5084
1665	1442	0	-38.5059
6641	1443	0	-38.5048
4739	1444	0	-38.5035
1370	1445	0	-38.5034
3920	1446	0	-38.5014
2943	1447	0	-38.4998
347	1448	0	-38.4992
2448	1449	0	-38.4982
11519	1450	0	-38.4951
7786	1451	0	-38.4934
11677	1452	0	-38.4902
2143	1453	0	-38.49
13855	1454	0	-38.4891
615	1455	0	-38.4877
8476	1456	0	-38.4832
990	1457	0	-38.4784
9042	1458	0	-38.4769
123	1459	0	-38.469
11339	1460	0	-38.4664
2890	1461	0	-38.466
2283	1462	0	-38.4588
8942	1463	0	-38.4525
3192	1464	0	-38.4517
6884	1465	0	-38.4505
13515	1466	0	-38.4503
7173	1467	0	-38.4503
14009	1468	0	-38.4482
9117	1469	0	-38.4428
7567	1470	0	-38.4403
2443	1471	0	-38.4385
12070	1472	0	-38.4377
4280	1473	0	-38.4377
1253	1474	0	-38.4355
1744	1475	0	-38.4335
11694	1476	0	-38.4333
2266	1477	0	-38.432
1118	1478	0	-38.4301
8335	1479	0	-38.4298
6295	1480	0	-38.4292
11324	1481	0	-38.4287
10095	1482	0	-38.4275
5169	1483	0	-38.4226
12646	1484	0	-38.4225
7622	1485	0	-38.4173
6750	1486	0	-38.4136
12519	1487	0	-38.4113
4765	1488	0	-38.4077
1817	1489	0	-38.4069
454	1490	0	-38.4064
14104	1491	0	-38.4029
11242	1492	0	-38.4027
7120	1493	0	-38.4015
2824	1494	0	-38.3984
2596	1495	0	-38.3979
7553	1496	0	-38.3967
2719	1497	0	-38.395
7107	1498	0	-38.3949
12470	1499	0	-38.3942
6620	1500	0	-38.3942
13290	1501	0	-38.3887
825	1502	0	-38.3813
10787	1503	0	-38.3805
3064	1504	0	-38.3716
5431	1505	0	-38.3696
10376	1506	0	-38.3687
8326	1507	0	-38.3646
2167	1508	0	-38.3611
243	1509	0	-38.3596
11871	1510	0	-38.3594
5720	1511	0	-38.3581
9742	1512	0	-38.3558
7370	1513	0	-38.3545
3163	1514	0	-38.3545
6120	1515	0	-38.3532
7352	1516	0	-38.3504
7407	1517	0	-38.3504
13386	1518	0	-38.3498
9607	1519	0	-38.3496
4125	1520	0	-38.3482
14170	1521	0	-38.3429
14376	1522	0	-38.3429
5777	1523	0	-38.3414
891	1524	0	-38.3412
8449	1525	0	-38.3384
13917	1526	0	-38.3375
7203	1527	0	-38.3324
2774	1528	0	-38.3246
2446	1529	0	-38.3224
711	1530	0	-38.32
3662	1531	0	-38.3141
12152	1532	0	-38.3111
12431	1533	0	-38.31
969	1534	0	-38.309
12175	1535	0	-38.3073
11552	1536	0	-38.3042
2819	1537	0	-38.3032
13918	1538	0	-38.3026
1654	1539	0	-38.3026
7252	1540	0	-38.3023
5193	1541	0	-38.302
9128	1542	0	-38.3007
9352	1543	0	-38.3006
13427	1544	0	-38.3002
1775	1545	0	-38.2958
10187	1546	0	-38.2937
928	1547	0	-38.2914
12498	1548	0	-38.2914
3823	1549	0	-38.2885
6786	1550	0	-38.2884
14121	1551	0	-38.2873
14123	1552	0	-38.2873
6249	1553	0	-38.2873
5752	1554	0	-38.2848
2560	1555	0	-38.2821
14103	1556	0	-38.2811
5593	1557	0	-38.2764
13196	1558	0	-38.2721
11091	1559	0	-38.2721
7809	1560	0	-38.2714
14295	1561	1	-38.2712
8560	1562	0	-38.2689
8443	1563	0	-38.2673
12725	1564	0	-38.2673
2565	1565	0	-38.2671
5097	1566	0	-38.2662
9556	1567	0	-38.2634
9645	1568	0	-38.263
9682	1569	0	-38.2625
10609	1570	0	-38.2606
2324	1571	0	-38.2603
5340	1572	0	-38.2603
12488	1573	0	-38.2601
9855	1574	0	-38.2535
1387	1575	0	-38.2517
1473	1576	0	-38.2503
1348	1577	0	-38.2467
4558	1578	0	-38.2439
2356	1579	0	-38.2431
934	1580	0	-38.2427
836	1581	0	-38.2424
11726	1582	0	-38.2354
2810	1583	0	-38.2352
14162	1584	0	-38.2304
5133	1585	0	-38.2278
7909	1586	0	-38.2178
5516	1587	0	-38.2172
8994	1588	0	-38.2168
10574	1589	0	-38.2164
4092	1590	0	-38.2141
6554	1591	0	-38.2116
4343	1592	0	-38.2106
9422	1593	0	-38.2081
5521	1594	0	-38.2041
13593	1595	0	-38.2035
4196	1596	0	-38.2031
13579	1597	0	-38.2007
13713	1598	0	-38.2
2162	1599	0	-38.1986
7396	1600	0	-38.1981
2469	1601	0	-38.1974
12332	1602	0	-38.1961
12369	1603	0	-38.1916
5336	1604	0	-38.1876
3053	1605	0	-38.1855
9445	1606	0	-38.1758
506	1607	0	-38.1754
6539	1608	0	-38.1754
6580	1609	0	-38.1751
11692	1610	0	-38.1749
9014	1611	0	-38.1736
11077	1612	0	-38.1732
6663	1613	0	-38.1712
8509	1614	0	-38.1642
3773	1615	0	-38.1601
4373	1616	0	-38.1601
13499	1617	0	-38.1596
5461	1618	0	-38.1574
8268	1619	0	-38.1556
270	1620	0	-38.1537
9196	1621	0	-38.1531
9303	1622	0	-38.148
2654	1623	0	-38.1465
1374	1624	0	-38.1385
13941	1625	0	-38.1377
11661	1626	0	-38.1269
9945	1627	0	-38.1234
11139	1628	0	-38.1218
10249	1629	0	-38.1196
3049	1630	0	-38.1169
3952	1631	0	-38.1144
9311	1632	0	-38.1108
6461	1633	0	-38.1055
246	1634	0	-38.105
4064	1635	0	-38.105
6307	1636	0	-38.1037
13019	1637	0	-38.1027
3084	1638	0	-38.1001
3149	1639	0	-38.0983
3441	1640	0	-38.0941
4467	1641	0	-38.094
13760	1642	0	-38.0919
4659	1643	0	-38.0896
8155	1644	0	-38.0881
1613	1645	0	-38.0848
114	1646	0	-38.0826
6847	1647	0	-38.0825
5569	1648	0	-38.0822
12749	1649	0	-38.0808
2668	1650	0	-38.0796
6108	1651	0	-38.0688
11260	1652	0	-38.0656
4530	1653	0	-38.0655
139	1654	0	-38.064
2104	1655	0	-38.0626
13133	1656	0	-38.0599
2708	1657	0	-38.0525
5392	1658	0	-38.0518
13020	1659	0	-38.0492
902	1660	0	-38.0487
8948	1661	0	-38.0467
535	1662	0	-38.0446
2714	1663	0	-38.0424
11447	1664	0	-38.0376
14120	1665	0	-38.0368
11459	1666	0	-38.0346
3654	1667	0	-38.027
13389	1668	0	-38.0222
12145	1669	0	-38.0218
9006	1670	0	-38.0151
1276	1671	0	-38.0126
10389	1672	0	-38.0109
9345	1673	0	-38.008
9592	1674	0	-38.0013
8373	1675	0	-37.9976
11911	1676	0	-37.9942
7661	1677	0	-37.9933
10248	1678	0	-37.992
8011	1679	0	-37.992
4279	1680	0	-37.9919
1314	1681	0	-37.9894
5665	1682	0	-37.9891
12346	1683	0	-37.9889
3857	1684	0	-37.9865
6709	1685	0	-37.9836
536	1686	0	-37.9769
1177	1687	0	-37.9746
11047	1688	0	-37.9649
6395	1689	0	-37.9627
6260	1690	0	-37.9575
10136	1691	0	-37.9531
5201	1692	0	-37.9521
4527	1693	0	-37.9518
6053	1694	0	-37.9492
6943	1695	0	-37.9488
8696	1696	0	-37.9467
12619	1697	0	-37.9464
11193	1698	0	-37.9427
10820	1699	0	-37.9421
5400	1700	0	-37.9364
5702	1701	0	-37.9346
323	1702	0	-37.933
8906	1703	0	-37.933
11935	1704	0	-37.9322
4642	1705	0	-37.932
8724	1706	0	-37.9311
6452	1707	0	-37.9288
10405	1708	0	-37.9235
10083	1709	0	-37.9182
6945	1710	0	-37.9177
7016	1711	0	-37.9177
12287	1712	0	-37.9176
11135	1713	0	-37.9162
3251	1714	0	-37.9147
8655	1715	0	-37.9143
9456	1716	0	-37.9121
13138	1717	0	-37.9025
2281	1718	0	-37.9021
8784	1719	0	-37.901
8960	1720	0	-37.8979
3681	1721	0	-37.8971
2497	1722	0	-37.8965
6184	1723	0	-37.8965
2625	1724	0	-37.8951
4216	1725	0	-37.895
3204	1726	0	-37.893
9132	1727	0	-37.8925
3553	1728	0	-37.8917
7092	1729	0	-37.8906
10093	1730	0	-37.8891
811	1731	0	-37.8891
10278	1732	0	-37.8884
913	1733	0	-37.8847
3124	1734	0	-37.8789
10330	1735	0	-37.8776
3659	1736	0	-37.8756
5240	1737	0	-37.8716
6944	1738	0	-37.8715
9701	1739	0	-37.8663
6497	1740	0	-37.8658
1018	1741	0	-37.8652
7638	1742	0	-37.863
12642	1743	0	-37.8603
13468	1744	0	-37.86
6204	1745	0	-37.8544
5072	1746	0	-37.8532
2669	1747	0	-37.8507
2293	1748	0	-37.8498
2586	1749	0	-37.8498
13220	1750	0	-37.8477
14026	1751	0	-37.843
14393	1752	1	-37.8428
662	1753	0	-37.8425
5583	1754	0	-37.8409
4294	1755	0	-37.8407
3068	1756	0	-37.8399
7297	1757	0	-37.8384
4660	1758	0	-37.8381
4245	1759	0	-37.8376
3476	1760	0	-37.8362
6739	1761	0	-37.8329
5775	1762	0	-37.8303
10460	1763	0	-37.8269
7253	1764	0	-37.8255
1302	1765	0	-37.8225
4537	1766	0	-37.8194
6759	1767	0	-37.8172
12672	1768	0	-37.8165
279	1769	0	-37.8164
7121	1770	0	-37.8149
6292	1771	0	-37.8128
5531	1772	0	-37.81
12321	1773	0	-37.8094
9425	1774	0	-37.8046
2530	1775	0	-37.8037
9147	1776	0	-37.8017
12192	1777	0	-37.798
10943	1778	0	-37.7955
1004	1779	0	-37.7941
3045	1780	0	-37.7933
1193	1781	0	-37.7893
4994	1782	0	-37.7892
4103	1783	0	-37.7857
13018	1784	0	-37.784
10493	1785	0	-37.7832
4301	1786	0	-37.7827
9974	1787	0	-37.7827
9657	1788	0	-37.7824
5866	1789	0	-37.7789
2236	1790	0	-37.778
12328	1791	0	-37.7725
13736	1792	0	-37.7717
14199	1793	0	-37.7715
7610	1794	0	-37.7712
10281	1795	0	-37.771
6804	1796	0	-37.7709
594	1797	0	-37.7706
14156	1798	0	-37.7696
6127	1799	0	-37.7653
6522	1800	0	-37.7618
11609	1801	0	-37.7617
6164	1802	0	-37.7581
2555	1803	0	-37.7576
11983	1804	0	-37.7551
5541	1805	0	-37.7537
1095	1806	0	-37.7525
3087	1807	0	-37.7496
3640	1808	0	-37.7461
11955	1809	0	-37.7461
1014	1810	0	-37.7456
1275	1811	0	-37.7456
2334	1812	0	-37.7456
6372	1813	0	-37.7411
8977	1814	0	-37.7408
11906	1815	0	-37.7397
3529	1816	0	-37.7378
14322	1817	0	-37.7378
6012	1818	0	-37.7317
12752	1819	0	-37.7304
2598	1820	0	-37.7301
11318	1821	0	-37.7299
13064	1822	0	-37.7272
8790	1823	0	-37.7259
7320	1824	0	-37.7258
12039	1825	0	-37.7248
2870	1826	0	-37.7223
12541	1827	0	-37.7172
12426	1828	0	-37.7165
11156	1829	0	-37.7155
13244	1830	0	-37.7138
13450	1831	0	-37.7096
9287	1832	0	-37.7082
9191	1833	0	-37.7057
9390	1834	0	-37.7055
971	1835	0	-37.7053
13308	1836	0	-37.7047
1297	1837	0	-37.7037
7154	1838	0	-37.703
4054	1839	0	-37.7014
11089	1840	0	-37.6987
461	1841	0	-37.6976
9535	1842	0	-37.6976
3985	1843	0	-37.697
4699	1844	0	-37.6952
903	1845	0	-37.6951
4346	1846	0	-37.695
2277	1847	0	-37.6909
5992	1848	0	-37.6906
13393	1849	0	-37.6874
12074	1850	0	-37.6868
7228	1851	0	-37.6862
10619	1852	0	-37.6813
5170	1853	0	-37.6804
14027	1854	0	-37.6801
1125	1855	0	-37.6794
5333	1856	0	-37.6787
2366	1857	0	-37.6757
3572	1858	0	-37.6751
13079	1859	0	-37.6726
11396	1860	0	-37.6677
14054	1861	0	-37.6673
6642	1862	0	-37.6657
14131	1863	0	-37.6652
13272	1864	0	-37.6643
5713	1865	0	-37.6634
14084	1866	0	-37.6613
14085	1867	0	-37.6613
13003	1868	0	-37.66
11816	1869	0	-37.6569
7755	1870	0	-37.6561
12751	1871	0	-37.6558
13339	1872	0	-37.6538
9025	1873	0	-37.6528
1697	1874	0	-37.6492
9240	1875	0	-37.643
13256	1876	0	-37.6423
5390	1877	0	-37.6419
3514	1878	0	-37.6381
1052	1879	0	-37.6327
13586	1880	0	-37.6293
6955	1881	0	-37.6275
11678	1882	0	-37.6269
2898	1883	0	-37.6269
2525	1884	0	-37.6226
5376	1885	0	-37.622
10992	1886	0	-37.6185
7666	1887	0	-37.6184
115	1888	0	-37.6163
735	1889	0	-37.6155
14161	1890	0	-37.6152
1203	1891	0	-37.615
4402	1892	0	-37.6053
2459	1893	0	-37.6042
2742	1894	0	-37.5996
3687	1895	0	-37.5996
13200	1896	0	-37.5973
3081	1897	0	-37.596
8084	1898	0	-37.5957
1887	1899	0	-37.5949
1982	1900	0	-37.5885
2800	1901	0	-37.5882
10805	1902	0	-37.587
1969	1903	0	-37.5866
12438	1904	0	-37.5853
11174	1905	0	-37.585
9220	1906	0	-37.5833
13062	1907	0	-37.5808
2233	1908	0	-37.5804
5053	1909	0	-37.5791
6760	1910	0	-37.5783
1007	1911	0	-37.5782
9444	1912	0	-37.5772
5438	1913	0	-37.5771
9466	1914	0	-37.5755
8633	1915	0	-37.573
3697	1916	0	-37.5726
11093	1917	0	-37.5715
5433	1918	0	-37.5695
5750	1919	0	-37.5668
8934	1920	0	-37.564
13648	1921	1	-37.5639
3162	1922	0	-37.5638
7264	1923	0	-37.5628
5555	1924	0	-37.5624
9369	1925	0	-37.5564
10150	1926	0	-37.5493
1699	1927	0	-37.5492
819	1928	0	-37.5477
2078	1929	0	-37.5477
4392	1930	0	-37.5465
5029	1931	0	-37.5439
11394	1932	0	-37.5422
1589	1933	0	-37.5402
5272	1934	0	-37.5284
8915	1935	0	-37.527
4387	1936	0	-37.526
8372	1937	0	-37.5253
13767	1938	0	-37.5229
2399	1939	0	-37.522
2476	1940	0	-37.5211
4552	1941	0	-37.5209
5565	1942	0	-37.5168
10097	1943	0	-37.516
8905	1944	0	-37.5151
7887	1945	0	-37.5148
6523	1946	0	-37.5095
3485	1947	0	-37.5088
6954	1948	0	-37.5087
12525	1949	0	-37.5086
10922	1950	0	-37.507
1027	1951	0	-37.5056
10378	1952	0	-37.504
4502	1953	0	-37.4987
894	1954	0	-37.4985
7706	1955	0	-37.4984
1431	1956	0	-37.4976
9154	1957	0	-37.497
5050	1958	0	-37.4954
10431	1959	0	-37.495
2797	1960	0	-37.493
5661	1961	0	-37.4925
4122	1962	0	-37.4923
1594	1963	0	-37.4918
10934	1964	0	-37.4907
2118	1965	0	-37.4902
10809	1966	0	-37.4861
9954	1967	0	-37.4853
981	1968	0	-37.485
9670	1969	0	-37.4849
4126	1970	0	-37.4843
5421	1971	0	-37.4807
1952	1972	0	-37.4797
1753	1973	0	-37.4791
4319	1974	0	-37.4781
1426	1975	0	-37.4774
8671	1976	0	-37.477
7872	1977	0	-37.4745
9476	1978	0	-37.4712
6145	1979	0	-37.4707
2447	1980	0	-37.4661
6632	1981	0	-37.4642
7859	1982	0	-37.463
456	1983	0	-37.4617
11922	1984	0	-37.4611
642	1985	0	-37.4611
1192	1986	0	-37.461
2270	1987	0	-37.4586
794	1988	0	-37.4579
1096	1989	0	-37.4546
3413	1990	0	-37.4545
4797	1991	0	-37.4544
6279	1992	0	-37.4539
13935	1993	0	-37.4529
5581	1994	0	-37.4503
1640	1995	1	-37.449
3930	1996	0	-37.4484
9920	1997	0	-37.4476
11783	1998	0	-37.4421
14060	1999	0	-37.4415
[truncated: 8,111 more rows]

## Sheet: GLIDE
Id	Rank	active pK_6	EFO_score
1740	1	1	-81.0696
14360	2	1	-81.0695
13736	3	0	-69.1578
13734	4	0	-63.556
13787	5	0	-62.9096
13774	6	1	-62.2175
1691	7	1	-61.8758
13788	8	0	-60.6011
1672	9	1	-59.3906
13809	10	0	-58.7442
957	11	0	-58.2746
13789	12	0	-58.1691
1656	13	0	-57.9042
6307	14	0	-57.3862
1709	15	0	-57.3689
13811	16	0	-57.1052
14356	17	1	-56.4555
1657	18	0	-56.2577
13899	19	0	-56.1496
13725	20	0	-56.0819
1704	21	0	-55.9237
2425	22	0	-55.6704
13820	23	0	-55.6246
13673	24	1	-55.6167
13681	25	1	-55.4141
1437	26	0	-55.2009
13727	27	0	-55.1616
13931	28	0	-55.0905
5221	29	0	-55.0073
9773	30	0	-54.8545
8723	31	0	-54.5983
7809	32	0	-54.5189
13689	33	1	-54.4495
14344	34	1	-54.4131
13677	35	1	-54.2243
14301	36	0	-54.2177
1708	37	0	-53.998
14037	38	0	-53.8886
13706	39	0	-53.8794
5223	40	0	-53.8449
14342	41	1	-53.6417
9735	42	1	-53.6359
14001	43	0	-53.5868
7113	44	0	-53.5724
9755	45	0	-53.5299
13654	46	1	-53.2097
9554	47	0	-53.204
9419	48	0	-52.9606
13766	49	0	-52.8146
13697	50	1	-52.7341
9774	51	0	-52.72
14045	52	0	-52.6899
14266	53	0	-52.6276
4024	54	0	-52.4791
1642	55	1	-52.3399
14357	56	1	-52.1389
1684	57	1	-52.0769
13715	58	0	-51.9883
13949	59	0	-51.8361
13728	60	0	-51.8337
14353	61	1	-51.8329
9956	62	0	-51.6971
14307	63	1	-51.5001
11403	64	0	-51.4705
14403	65	1	-51.4126
13796	66	0	-51.236
11694	67	0	-51.1837
6812	68	0	-51.1312
1658	69	0	-50.9611
13757	70	0	-50.9526
13834	71	0	-50.9385
1641	72	1	-50.8967
9053	73	0	-50.6942
13665	74	1	-50.5709
5227	75	0	-50.5575
6993	76	0	-50.4928
9729	77	0	-50.4592
3705	78	0	-50.4321
1328	79	0	-50.3368
1710	80	0	-50.2862
13660	81	1	-50.1653
1707	82	0	-50.1058
1129	83	0	-50.1038
14425	84	0	-50.0949
803	85	0	-50.0611
13722	86	0	-49.9021
14279	87	0	-49.8962
14048	88	0	-49.6605
9751	89	0	-49.4781
13676	90	1	-49.4522
13756	91	0	-49.4178
13888	92	0	-49.4038
6437	93	0	-49.3532
1640	94	1	-49.34
5873	95	0	-49.2697
9613	96	0	-49.2027
9281	97	0	-49.0321
14426	98	1	-49.0211
6273	99	0	-48.9034
13678	100	1	-48.8709
1688	101	0	-48.7553
1072	102	0	-48.7213
9484	103	0	-48.6793
10024	104	0	-48.6494
13556	105	0	-48.6166
14422	106	1	-48.5984
7230	107	0	-48.5919
14340	108	0	-48.5239
2255	109	0	-48.4493
1981	110	0	-48.4307
4319	111	0	-48.4253
13785	112	0	-48.297
13808	113	0	-48.1888
9926	114	0	-48.1653
14354	115	1	-48.125
12572	116	0	-48.0369
5532	117	0	-48.0059
3849	118	0	-47.9784
2507	119	0	-47.9216
1706	120	0	-47.9048
14308	121	0	-47.8963
1632	122	0	-47.8648
5421	123	0	-47.8157
4089	124	0	-47.7656
14341	125	0	-47.7589
3610	126	0	-47.7281
9617	127	0	-47.6956
7292	128	0	-47.6723
1935	129	0	-47.546
1338	130	0	-47.5433
13758	131	0	-47.4908
13702	132	1	-47.4398
9747	133	0	-47.4172
567	134	0	-47.4167
9320	135	0	-47.4141
14303	136	1	-47.378
3159	137	0	-47.3518
13829	138	0	-47.3158
13849	139	0	-47.3049
14424	140	0	-47.2363
2362	141	0	-47.1841
6413	142	0	-47.1795
7494	143	0	-47.1669
3524	144	0	-47.1284
934	145	0	-47.1256
9135	146	0	-47.1101
13690	147	0	-47.0853
6191	148	0	-47.0711
6263	149	0	-47.0666
8913	150	0	-47.0474
8091	151	0	-47.035
9746	152	0	-46.9855
3636	153	0	-46.965
9341	154	0	-46.9393
7253	155	0	-46.8211
7059	156	0	-46.8188
13776	157	0	-46.7228
3420	158	0	-46.7126
1041	159	0	-46.6256
1234	160	0	-46.6003
2036	161	0	-46.5933
9129	162	0	-46.5686
3561	163	0	-46.5642
8974	164	0	-46.5398
9255	165	0	-46.4978
14006	166	0	-46.4959
13961	167	0	-46.4908
13924	168	0	-46.4709
8479	169	0	-46.4472
8528	170	0	-46.4039
9287	171	0	-46.3739
1683	172	1	-46.2772
2043	173	0	-46.2692
13957	174	0	-46.2602
4763	175	0	-46.2397
11220	176	0	-46.1804
3155	177	0	-46.1732
2011	178	0	-46.153
14355	179	0	-46.141
10070	180	0	-46.137
13685	181	1	-46.089
13762	182	0	-46.0324
10412	183	0	-46.0188
5538	184	0	-46.0019
1329	185	0	-45.9935
1639	186	1	-45.9743
11519	187	0	-45.9407
13430	188	0	-45.9182
2818	189	0	-45.8396
14148	190	0	-45.785
1856	191	0	-45.7774
5691	192	0	-45.7415
3035	193	0	-45.7377
4125	194	0	-45.7215
4326	195	0	-45.7028
11189	196	0	-45.6992
14268	197	0	-45.642
13863	198	0	-45.6373
3521	199	0	-45.5964
14312	200	0	-45.5942
4622	201	0	-45.5807
9929	202	0	-45.5561
13940	203	0	-45.5372
13741	204	0	-45.5185
6584	205	0	-45.4962
6271	206	0	-45.4949
9011	207	0	-45.4642
7342	208	0	-45.4467
6880	209	0	-45.3574
6147	210	0	-45.1727
7827	211	0	-45.1534
6784	212	0	-45.1507
13890	213	0	-45.0933
12343	214	0	-45.0772
13744	215	0	-45.0641
14323	216	0	-45.0633
5840	217	0	-45.0411
7667	218	0	-45.0083
1505	219	0	-45.0012
995	220	0	-44.9842
13912	221	0	-44.9816
1967	222	0	-44.9612
13781	223	0	-44.9357
5008	224	0	-44.8254
3276	225	0	-44.8174
4056	226	0	-44.7862
3025	227	0	-44.7709
8441	228	0	-44.7673
11035	229	0	-44.7516
1714	230	0	-44.705
1942	231	0	-44.6154
14128	232	0	-44.568
9767	233	0	-44.5667
12486	234	0	-44.5424
13729	235	0	-44.5218
1689	236	0	-44.4874
3838	237	0	-44.4749
647	238	0	-44.4302
3245	239	0	-44.4104
5050	240	0	-44.3885
13699	241	1	-44.3844
11971	242	0	-44.3818
836	243	0	-44.3808
14060	244	0	-44.3277
7841	245	0	-44.3195
586	246	0	-44.3103
7626	247	0	-44.2456
5174	248	0	-44.2433
14263	249	0	-44.2286
13528	250	0	-44.187
6713	251	0	-44.1862
4370	252	0	-44.1674
11707	253	0	-44.1227
13870	254	0	-44.1217
4758	255	0	-44.083
2647	256	0	-44.0713
3449	257	0	-44.0566
13721	258	0	-44.0498
5242	259	0	-43.9833
13746	260	0	-43.978
4077	261	0	-43.9583
13157	262	0	-43.9397
14127	263	0	-43.9224
13713	264	0	-43.9187
14149	265	0	-43.9057
2466	266	0	-43.9022
14270	267	0	-43.8605
3353	268	0	-43.8451
14381	269	0	-43.8341
890	270	0	-43.7968
12123	271	0	-43.7236
1741	272	0	-43.7206
10158	273	0	-43.7136
1183	274	0	-43.7078
2494	275	0	-43.6894
6022	276	0	-43.6863
11289	277	0	-43.6685
14318	278	1	-43.6413
14126	279	0	-43.5923
13883	280	0	-43.5638
14423	281	1	-43.5273
14138	282	0	-43.5238
9242	283	0	-43.5127
5121	284	0	-43.4982
1012	285	0	-43.4496
14388	286	0	-43.4343
14197	287	0	-43.4275
5420	288	0	-43.4225
13954	289	0	-43.4086
11012	290	0	-43.4083
10111	291	0	-43.3648
12542	292	0	-43.3335
14136	293	0	-43.3136
2973	294	0	-43.2974
2790	295	0	-43.2916
4927	296	0	-43.2783
14365	297	1	-43.2581
12513	298	0	-43.2226
13210	299	0	-43.2203
7505	300	0	-43.2051
11704	301	0	-43.1869
14427	302	1	-43.1779
1092	303	0	-43.1777
2497	304	0	-43.1321
11859	305	0	-43.129
11524	306	0	-43.1057
9523	307	0	-43.0678
1011	308	0	-43.0646
2718	309	0	-43.0272
7866	310	0	-42.9809
12714	311	0	-42.9778
14359	312	0	-42.8958
10934	313	0	-42.8869
8335	314	0	-42.8339
6838	315	0	-42.826
3044	316	0	-42.8247
5846	317	0	-42.7986
8790	318	0	-42.79
8717	319	0	-42.756
6590	320	0	-42.7493
2750	321	0	-42.7425
14362	322	0	-42.7266
11098	323	0	-42.714
13943	324	0	-42.713
4578	325	0	-42.69
5466	326	0	-42.6629
5075	327	0	-42.6294
8742	328	0	-42.6088
6305	329	0	-42.6066
13763	330	0	-42.5706
13777	331	0	-42.5689
12062	332	0	-42.5603
14064	333	0	-42.5477
13743	334	0	-42.5329
11455	335	0	-42.5309
4600	336	0	-42.5292
12333	337	0	-42.5216
6652	338	0	-42.5207
13795	339	0	-42.5122
5942	340	0	-42.5112
1877	341	0	-42.4941
10122	342	0	-42.4668
13557	343	0	-42.4646
4966	344	0	-42.4625
489	345	0	-42.449
5914	346	0	-42.4444
2311	347	0	-42.4261
13960	348	0	-42.4091
8040	349	0	-42.372
13958	350	0	-42.3706
482	351	0	-42.355
6250	352	0	-42.3547
10001	353	0	-42.3283
6941	354	0	-42.2625
1247	355	0	-42.2247
8681	356	0	-42.219
708	357	0	-42.1747
12252	358	0	-42.1532
9712	359	0	-42.1194
6351	360	0	-42.1143
1575	361	0	-42.1069
10898	362	0	-42.1067
11911	363	0	-42.1007
11714	364	0	-42.0875
1400	365	0	-42.0853
14397	366	0	-42.0812
13768	367	0	-42.0574
6322	368	0	-42.055
3428	369	0	-42.0349
3881	370	0	-42.0095
8359	371	0	-42.0084
7407	372	0	-41.963
11450	373	0	-41.9406
3299	374	0	-41.9312
662	375	0	-41.8853
8641	376	0	-41.8578
6389	377	0	-41.8461
13978	378	0	-41.822
5459	379	0	-41.815
1644	380	0	-41.8102
3312	381	0	-41.8032
3184	382	0	-41.7932
9430	383	0	-41.7821
1633	384	1	-41.7705
13882	385	0	-41.6852
6529	386	0	-41.677
1387	387	0	-41.6707
6874	388	0	-41.641
2783	389	0	-41.6128
2390	390	0	-41.5981
13897	391	0	-41.5465
11684	392	0	-41.5405
7484	393	0	-41.5403
5635	394	0	-41.5125
14347	395	1	-41.4986
13950	396	0	-41.4915
6853	397	0	-41.45
432	398	0	-41.4457
9096	399	0	-41.4416
1065	400	0	-41.4346
9771	401	0	-41.4289
6197	402	0	-41.4197
1889	403	0	-41.4175
13111	404	0	-41.3986
7788	405	0	-41.3968
3309	406	0	-41.3967
5788	407	0	-41.3963
12429	408	0	-41.3826
6455	409	0	-41.3533
4643	410	0	-41.3478
6593	411	0	-41.3301
7621	412	0	-41.3301
12417	413	0	-41.3075
9458	414	0	-41.2967
1024	415	0	-41.2891
9069	416	0	-41.2716
5544	417	0	-41.27
9199	418	0	-41.2685
13331	419	0	-41.2652
902	420	0	-41.2622
93	421	0	-41.2565
955	422	0	-41.2525
5721	423	0	-41.244
13076	424	0	-41.2255
7859	425	0	-41.2244
1009	426	0	-41.2205
3518	427	0	-41.2116
114	428	0	-41.2083
8969	429	0	-41.1703
8822	430	0	-41.1589
5932	431	0	-41.1571
759	432	0	-41.1515
1687	433	0	-41.1414
4069	434	0	-41.1259
7773	435	0	-41.0905
6546	436	0	-41.0836
9564	437	0	-41.0836
13939	438	0	-41.0784
10879	439	0	-41.0589
11131	440	0	-41.0363
8126	441	0	-41.029
13700	442	1	-41.0214
13510	443	0	-41.0144
3922	444	0	-41.0131
14028	445	0	-41.0045
4444	446	0	-40.9931
872	447	0	-40.9868
13568	448	0	-40.9829
11127	449	0	-40.9757
2789	450	0	-40.9519
2439	451	0	-40.9469
9121	452	0	-40.9422
2580	453	0	-40.9322
3608	454	0	-40.9289
1424	455	0	-40.9142
11324	456	0	-40.887
9118	457	0	-40.876
4586	458	0	-40.8464
12087	459	0	-40.8401
13802	460	0	-40.835
14214	461	0	-40.828
594	462	0	-40.8221
14043	463	0	-40.8051
12228	464	0	-40.8036
3548	465	0	-40.7851
14031	466	0	-40.7816
5066	467	0	-40.7771
3601	468	0	-40.7629
13720	469	0	-40.758
10613	470	0	-40.7465
12525	471	0	-40.7284
13648	472	1	-40.6788
846	473	0	-40.67
12458	474	0	-40.6646
10098	475	0	-40.66
9910	476	0	-40.6469
10557	477	0	-40.6407
2223	478	0	-40.6375
10248	479	0	-40.6302
8011	480	0	-40.6296
6525	481	0	-40.6247
8934	482	0	-40.6162
11338	483	0	-40.6146
3348	484	0	-40.5991
1693	485	0	-40.5869
3862	486	0	-40.5471
9081	487	0	-40.529
11270	488	0	-40.5258
966	489	0	-40.5254
1277	490	0	-40.5172
2668	491	0	-40.5169
4058	492	0	-40.5
6154	493	0	-40.4863
9385	494	0	-40.4718
1629	495	1	-40.4677
2335	496	0	-40.4642
8860	497	0	-40.4588
1739	498	0	-40.4568
8414	499	0	-40.4535
10652	500	0	-40.4378
9429	501	0	-40.4364
9031	502	0	-40.4173
14396	503	1	-40.4072
9303	504	0	-40.4049
5362	505	0	-40.4005
7500	506	0	-40.3957
14131	507	0	-40.3882
13761	508	0	-40.3679
2404	509	0	-40.3512
5785	510	0	-40.3477
9029	511	0	-40.3314
3009	512	0	-40.3182
14321	513	0	-40.3139
13696	514	1	-40.3139
6819	515	0	-40.313
14378	516	0	-40.304
11066	517	0	-40.2875
8503	518	0	-40.2645
7786	519	0	-40.2322
13290	520	0	-40.2302
9379	521	0	-40.2293
3631	522	0	-40.2266
1938	523	0	-40.1919
6662	524	0	-40.1904
14363	525	0	-40.1713
8447	526	0	-40.1675
5928	527	0	-40.1635
13835	528	0	-40.1508
9301	529	0	-40.1475
4623	530	0	-40.1455
13222	531	0	-40.1444
6804	532	0	-40.1428
884	533	0	-40.1426
2669	534	0	-40.1409
14075	535	0	-40.1378
14078	536	0	-40.1378
7769	537	0	-40.1354
13965	538	0	-40.1285
11440	539	0	-40.1208
2132	540	0	-40.1073
5659	541	0	-40.1041
6222	542	0	-40.0994
3826	543	0	-40.0982
2853	544	0	-40.0875
530	545	0	-40.0774
11431	546	0	-40.0724
690	547	0	-40.0558
14139	548	0	-40.0483
10437	549	0	-40.0363
2811	550	0	-40.0335
7128	551	0	-40.0308
1101	552	0	-40.0285
14004	553	0	-40.027
3694	554	0	-39.9937
108	555	0	-39.992
5720	556	0	-39.9894
7238	557	0	-39.9785
4515	558	0	-39.9779
13810	559	0	-39.9717
12167	560	0	-39.9689
8655	561	0	-39.9567
8360	562	0	-39.9566
7165	563	0	-39.9563
4073	564	0	-39.9345
2654	565	0	-39.8976
7951	566	0	-39.8908
12332	567	0	-39.884
9739	568	0	-39.8765
70	569	0	-39.8746
14030	570	0	-39.8643
4745	571	0	-39.8118
13973	572	0	-39.7918
9932	573	0	-39.7733
1526	574	0	-39.7723
13981	575	0	-39.7638
4307	576	0	-39.7472
5559	577	0	-39.7458
3166	578	0	-39.729
14382	579	0	-39.7229
13844	580	0	-39.7159
3158	581	0	-39.7038
6416	582	0	-39.6998
2118	583	0	-39.6864
14399	584	1	-39.6776
13453	585	0	-39.6769
10337	586	0	-39.6753
11749	587	0	-39.6742
13886	588	0	-39.6707
2931	589	0	-39.6698
12274	590	0	-39.6512
11016	591	0	-39.6507
2704	592	0	-39.6467
6445	593	0	-39.6381
1280	594	0	-39.6321
1016	595	0	-39.6265
537	596	0	-39.6235
8884	597	0	-39.6204
13061	598	0	-39.6094
9535	599	0	-39.5996
7872	600	0	-39.5951
10095	601	0	-39.5739
14018	602	0	-39.5615
9459	603	0	-39.5555
13178	604	0	-39.5465
818	605	0	-39.546
2174	606	0	-39.5429
2857	607	0	-39.5425
10209	608	0	-39.5416
1385	609	0	-39.5383
2283	610	0	-39.5379
13775	611	0	-39.5354
4092	612	0	-39.5286
3985	613	0	-39.5278
5010	614	0	-39.5179
8812	615	0	-39.51
10448	616	0	-39.5068
7753	617	0	-39.4971
2385	618	0	-39.4932
4225	619	0	-39.4904
5194	620	0	-39.4899
6090	621	0	-39.488
13717	622	0	-39.4836
4221	623	0	-39.4693
11400	624	0	-39.4693
10888	625	0	-39.4662
6570	626	0	-39.4656
11817	627	0	-39.4452
2114	628	0	-39.4447
9562	629	0	-39.4411
4106	630	0	-39.4363
2317	631	0	-39.4205
6605	632	0	-39.4147
14316	633	0	-39.4077
13764	634	0	-39.4075
469	635	0	-39.4057
8952	636	0	-39.3764
8249	637	0	-39.3655
2228	638	0	-39.3618
2264	639	0	-39.3445
1187	640	0	-39.3442
6484	641	0	-39.3073
1322	642	0	-39.3024
13495	643	0	-39.2938
9454	644	0	-39.282
13753	645	0	-39.2694
7990	646	0	-39.2658
13749	647	0	-39.2602
641	648	0	-39.2358
4628	649	0	-39.2332
7906	650	0	-39.2323
2920	651	0	-39.2205
11344	652	0	-39.2188
3854	653	0	-39.1982
7900	654	0	-39.191
5090	655	0	-39.1888
5374	656	0	-39.1854
10245	657	0	-39.1831
12643	658	0	-39.1732
11699	659	0	-39.1719
9109	660	0	-39.1634
6107	661	0	-39.1564
4315	662	0	-39.144
12128	663	0	-39.1349
3509	664	0	-39.1227
7372	665	0	-39.1187
14247	666	0	-39.1139
2898	667	0	-39.1016
13996	668	0	-39.0996
11784	669	0	-39.0862
8195	670	0	-39.0752
10696	671	0	-39.0711
707	672	0	-39.0569
12321	673	0	-39.0526
10463	674	0	-39.0313
2233	675	0	-39.0115
2583	676	0	-39.0086
4134	677	0	-38.9995
6435	678	0	-38.9863
8012	679	0	-38.9855
5750	680	0	-38.9818
13919	681	0	-38.9781
8068	682	0	-38.9672
13920	683	0	-38.9571
3308	684	0	-38.9562
9241	685	0	-38.9517
1694	686	0	-38.9485
8071	687	0	-38.9423
10634	688	0	-38.9381
2755	689	0	-38.9354
13081	690	0	-38.9262
6369	691	0	-38.9244
14185	692	0	-38.9179
5108	693	0	-38.9098
4017	694	0	-38.9056
9503	695	0	-38.8987
14015	696	0	-38.8944
7487	697	0	-38.8895
9957	698	0	-38.8792
5346	699	0	-38.8705
1838	700	0	-38.8675
13860	701	0	-38.8479
2221	702	0	-38.8453
9311	703	0	-38.8426
1465	704	0	-38.8423
5202	705	0	-38.8417
3413	706	0	-38.8389
6362	707	0	-38.8341
6248	708	0	-38.8196
2948	709	0	-38.8144
7370	710	0	-38.8064
5038	711	0	-38.8057
5096	712	0	-38.7918
9073	713	0	-38.7837
9169	714	0	-38.7826
9770	715	0	-38.7755
4638	716	0	-38.7607
3043	717	0	-38.7533
8612	718	0	-38.7483
11157	719	0	-38.7407
5118	720	0	-38.7399
336	721	0	-38.7341
9006	722	0	-38.7337
1431	723	0	-38.7308
12721	724	0	-38.7241
1162	725	0	-38.7185
10361	726	0	-38.7179
1052	727	0	-38.7161
13391	728	0	-38.7093
9964	729	0	-38.6997
5022	730	0	-38.6977
2945	731	0	-38.6949
9318	732	0	-38.6909
11063	733	0	-38.6864
6573	734	0	-38.6808
1410	735	0	-38.6785
1807	736	0	-38.6769
1216	737	0	-38.6713
115	738	0	-38.6601
14104	739	0	-38.6512
14105	740	0	-38.6512
369	741	0	-38.641
3060	742	0	-38.6362
13874	743	0	-38.6303
5482	744	0	-38.6284
5039	745	0	-38.6125
12635	746	0	-38.6075
5657	747	0	-38.5921
9155	748	0	-38.5844
4347	749	0	-38.5835
4311	750	0	-38.5825
10419	751	0	-38.5802
535	752	0	-38.578
2218	753	0	-38.5701
2192	754	0	-38.568
6726	755	0	-38.5544
7174	756	0	-38.5446
6654	757	0	-38.544
2158	758	0	-38.5402
5154	759	0	-38.5339
6991	760	0	-38.5273
6453	761	0	-38.5127
3115	762	0	-38.5096
6972	763	0	-38.4923
3111	764	0	-38.4895
5602	765	0	-38.4856
3002	766	0	-38.4815
10890	767	0	-38.4793
1157	768	0	-38.4761
1025	769	0	-38.4739
13682	770	1	-38.4648
13687	771	1	-38.4638
13203	772	0	-38.4625
5166	773	0	-38.4538
3077	774	0	-38.4476
6001	775	0	-38.4469
13209	776	0	-38.4388
3898	777	0	-38.4051
1161	778	0	-38.4037
13945	779	0	-38.3815
5633	780	0	-38.381
9231	781	0	-38.3784
4318	782	0	-38.3682
576	783	0	-38.3668
7569	784	0	-38.3633
2952	785	0	-38.3555
5109	786	0	-38.3541
7332	787	0	-38.3522
536	788	0	-38.3494
4121	789	0	-38.3464
13985	790	0	-38.3436
4149	791	0	-38.332
14309	792	0	-38.3203
6118	793	0	-38.3153
1972	794	0	-38.2868
3098	795	0	-38.2841
14092	796	0	-38.278
6058	797	0	-38.2679
1347	798	0	-38.2675
730	799	0	-38.2662
7027	800	0	-38.2593
5702	801	0	-38.2571
13755	802	0	-38.2517
14089	803	0	-38.2407
8716	804	0	-38.2384
6836	805	0	-38.2349
4264	806	0	-38.2175
9082	807	0	-38.2175
9464	808	0	-38.2147
4144	809	0	-38.2048
5310	810	0	-38.2024
1186	811	0	-38.189
3298	812	0	-38.1842
11843	813	0	-38.1708
3224	814	0	-38.1552
13533	815	0	-38.1552
2279	816	0	-38.1476
13180	817	0	-38.1428
9765	818	0	-38.1242
4542	819	0	-38.1223
6613	820	0	-38.118
8122	821	0	-38.1059
11009	822	0	-38.1009
6256	823	0	-38.0755
5522	824	0	-38.0685
10464	825	0	-38.0659
6411	826	0	-38.06
14332	827	0	-38.0587
10664	828	0	-38.0515
7909	829	0	-38.0451
5595	830	0	-38.0442
9740	831	0	-38.0352
560	832	0	-38.0343
10376	833	0	-38.031
10722	834	0	-38.0233
9923	835	0	-38.023
1469	836	0	-38.0117
6284	837	0	-38.0051
14379	838	0	-38.003
14095	839	0	-38.0016
14009	840	0	-37.996
2499	841	0	-37.9827
3411	842	0	-37.9827
10636	843	0	-37.9807
12086	844	0	-37.9383
3966	845	0	-37.935
2016	846	0	-37.9163
5285	847	0	-37.9092
11805	848	0	-37.9073
11357	849	0	-37.9069
13588	850	0	-37.9043
4636	851	0	-37.9011
14361	852	0	-37.894
6143	853	0	-37.8847
14267	854	0	-37.8757
8817	855	0	-37.8747
14348	856	1	-37.8692
11579	857	0	-37.8676
5815	858	0	-37.8533
11589	859	0	-37.8481
11092	860	0	-37.834
13021	861	0	-37.8309
5807	862	0	-37.821
9307	863	0	-37.8175
8751	864	0	-37.7944
11156	865	0	-37.7938
1015	866	0	-37.7924
14085	867	0	-37.7843
14084	868	0	-37.772
4126	869	0	-37.7635
3562	870	0	-37.7593
1679	871	0	-37.7586
11906	872	0	-37.7445
7305	873	0	-37.7404
3820	874	0	-37.7399
14225	875	0	-37.7398
2136	876	0	-37.735
3127	877	0	-37.7337
5664	878	0	-37.7323
3679	879	0	-37.7254
7929	880	0	-37.7253
10513	881	0	-37.7241
7228	882	0	-37.7239
3107	883	0	-37.7052
4308	884	0	-37.6955
2357	885	0	-37.6924
1114	886	0	-37.6868
3013	887	0	-37.6835
1776	888	0	-37.6824
9572	889	0	-37.6781
4557	890	0	-37.6761
9901	891	0	-37.6567
9748	892	0	-37.6445
1117	893	0	-37.6339
9137	894	0	-37.6333
8567	895	0	-37.6329
6651	896	0	-37.6285
1344	897	0	-37.6115
2665	898	0	-37.601
13889	899	0	-37.5997
12557	900	0	-37.5946
2711	901	0	-37.594
12065	902	0	-37.5867
10555	903	0	-37.5825
10912	904	0	-37.5735
12483	905	0	-37.5693
6722	906	0	-37.5605
8422	907	0	-37.5537
14140	908	0	-37.5507
6412	909	0	-37.549
6246	910	0	-37.5449
7053	911	0	-37.5419
14335	912	1	-37.5209
1726	913	1	-37.5209
13813	914	0	-37.5205
10647	915	0	-37.5172
8840	916	0	-37.5162
13742	917	0	-37.4967
10959	918	0	-37.4911
11581	919	0	-37.4904
6010	920	0	-37.4882
2565	921	0	-37.484
3869	922	0	-37.4521
77	923	0	-37.4404
6594	924	0	-37.4349
1333	925	0	-37.4053
11193	926	0	-37.3996
3659	927	0	-37.3912
936	928	0	-37.3751
7740	929	0	-37.3718
12320	930	0	-37.3713
2429	931	0	-37.3652
13878	932	0	-37.3643
13088	933	0	-37.3528
7992	934	0	-37.3521
8916	935	0	-37.3515
9124	936	0	-37.3446
5560	937	0	-37.3371
2436	938	0	-37.3086
12780	939	0	-37.308
5655	940	0	-37.307
2184	941	0	-37.3059
14245	942	0	-37.3019
5983	943	0	-37.2854
424	944	0	-37.2477
12305	945	0	-37.2419
6483	946	0	-37.2348
12038	947	0	-37.2333
14137	948	0	-37.2272
13595	949	0	-37.2267
3839	950	0	-37.225
4503	951	0	-37.2193
3572	952	0	-37.2168
2009	953	0	-37.2156
161	954	0	-37.215
9995	955	0	-37.2143
12239	956	0	-37.2143
12322	957	0	-37.1974
9344	958	0	-37.1968
9182	959	0	-37.1852
2635	960	0	-37.1844
8895	961	0	-37.1843
12618	962	0	-37.1672
1947	963	0	-37.1666
9753	964	0	-37.1587
971	965	0	-37.1583
12070	966	0	-37.1502
8757	967	0	-37.1433
7243	968	0	-37.1382
9635	969	0	-37.133
4979	970	0	-37.129
3696	971	0	-37.1243
13990	972	0	-37.1122
5347	973	0	-37.0912
10167	974	0	-37.0901
13378	975	0	-37.0901
7877	976	0	-37.084
8436	977	0	-37.0774
13091	978	0	-37.0626
4265	979	0	-37.0582
1276	980	0	-37.0454
10502	981	0	-37.0386
8028	982	0	-37.0378
8443	983	0	-37.0356
6429	984	0	-37.0353
7302	985	0	-37.0292
9197	986	0	-37.0139
751	987	0	-37.0135
13362	988	0	-37.0128
13837	989	0	-37.0115
12439	990	0	-37.0011
8938	991	0	-36.9981
12085	992	0	-36.9879
2732	993	0	-36.9851
2913	994	0	-36.9845
415	995	0	-36.977
11362	996	0	-36.9708
7107	997	0	-36.9702
1432	998	0	-36.9579
10661	999	0	-36.9521
9741	1000	0	-36.9464
8373	1001	0	-36.9374
3733	1002	0	-36.9355
9766	1003	0	-36.93
599	1004	0	-36.9272
8986	1005	0	-36.9215
83	1006	0	-36.9133
14040	1007	0	-36.9024
3662	1008	0	-36.8922
1267	1009	0	-36.8848
1141	1010	0	-36.8526
8829	1011	0	-36.8369
8060	1012	0	-36.8345
13621	1013	0	-36.8129
1799	1014	0	-36.811
14343	1015	1	-36.8058
7886	1016	0	-36.7971
8994	1017	0	-36.797
3068	1018	0	-36.7965
14213	1019	0	-36.7906
1007	1020	0	-36.7881
10028	1021	0	-36.7868
8985	1022	0	-36.7767
3321	1023	0	-36.7748
2778	1024	0	-36.7725
2819	1025	0	-36.7725
13841	1026	0	-36.7665
2173	1027	0	-36.7658
9653	1028	0	-36.7589
7893	1029	0	-36.7516
1958	1030	0	-36.7514
10140	1031	0	-36.7448
9701	1032	0	-36.737
5876	1033	0	-36.7289
13101	1034	0	-36.701
11372	1035	0	-36.6996
5647	1036	0	-36.6952
9826	1037	0	-36.6888
3674	1038	0	-36.6775
13525	1039	0	-36.6753
8981	1040	0	-36.659
610	1041	0	-36.658
10164	1042	0	-36.6484
7589	1043	0	-36.6457
12058	1044	0	-36.6377
13903	1045	0	-36.6328
8421	1046	0	-36.6269
2773	1047	0	-36.6242
14219	1048	0	-36.6196
1869	1049	0	-36.6185
2535	1050	0	-36.6064
4340	1051	0	-36.6042
845	1052	0	-36.597
2035	1053	0	-36.597
13674	1054	1	-36.5883
4867	1055	0	-36.5769
7757	1056	0	-36.5627
4467	1057	0	-36.557
2122	1058	0	-36.5516
7663	1059	0	-36.5329
1775	1060	0	-36.5326
5183	1061	0	-36.5317
7470	1062	0	-36.5251
2799	1063	0	-36.5174
5536	1064	0	-36.5112
5389	1065	0	-36.4986
14083	1066	0	-36.4842
13935	1067	0	-36.4678
4114	1068	0	-36.4485
5881	1069	0	-36.4479
11649	1070	0	-36.4476
4353	1071	0	-36.4457
8145	1072	0	-36.4356
8395	1073	0	-36.4316
3584	1074	0	-36.4281
8342	1075	0	-36.4254
11208	1076	0	-36.4179
13910	1077	0	-36.4127
9642	1078	0	-36.4115
9342	1079	0	-36.409
13854	1080	0	-36.4077
2277	1081	0	-36.4047
10855	1082	0	-36.3957
10130	1083	0	-36.3878
8950	1084	0	-36.3855
12145	1085	0	-36.3771
9165	1086	0	-36.3737
3782	1087	0	-36.369
14069	1088	0	-36.3647
4417	1089	0	-36.3636
1690	1090	1	-36.3564
458	1091	0	-36.355
4696	1092	0	-36.3472
3708	1093	0	-36.3467
9705	1094	0	-36.3451
11021	1095	0	-36.3277
1125	1096	0	-36.3204
2270	1097	0	-36.3166
12566	1098	0	-36.3136
13316	1099	0	-36.3126
635	1100	0	-36.3075
504	1101	0	-36.2976
2824	1102	0	-36.2908
1272	1103	0	-36.2865
4595	1104	0	-36.2772
14418	1105	0	-36.2736
7009	1106	0	-36.2688
9392	1107	0	-36.2677
3045	1108	0	-36.2635
9444	1109	0	-36.2619
12230	1110	0	-36.2609
1711	1111	0	-36.241
4837	1112	0	-36.2383
4556	1113	0	-36.2381
7761	1114	0	-36.2374
960	1115	0	-36.2371
922	1116	0	-36.2188
9105	1117	0	-36.218
1867	1118	0	-36.2117
13847	1119	0	-36.2087
9196	1120	0	-36.2062
6989	1121	0	-36.2025
14200	1122	0	-36.2019
12393	1123	0	-36.1984
9660	1124	0	-36.1978
8083	1125	0	-36.1958
8561	1126	0	-36.1893
8569	1127	0	-36.1803
11824	1128	0	-36.1766
13691	1129	0	-36.1746
2842	1130	0	-36.1687
8533	1131	0	-36.1611
7477	1132	0	-36.159
5249	1133	0	-36.1582
9212	1134	0	-36.136
556	1135	0	-36.1319
13244	1136	0	-36.1318
5023	1137	0	-36.1272
5449	1138	0	-36.1218
2361	1139	0	-36.1205
6091	1140	0	-36.1087
4430	1141	0	-36.1081
1373	1142	0	-36.102
4309	1143	0	-36.0969
2866	1144	0	-36.0963
2075	1145	0	-36.095
5534	1146	0	-36.0896
5024	1147	0	-36.0857
12245	1148	0	-36.0835
7262	1149	0	-36.0834
10572	1150	0	-36.0824
5187	1151	0	-36.0773
3066	1152	0	-36.0722
7293	1153	0	-36.0586
11640	1154	0	-36.0575
6375	1155	0	-36.0533
7172	1156	0	-36.0487
4226	1157	0	-36.0458
1831	1158	0	-36.0452
4652	1159	0	-36.0267
9161	1160	0	-36.0206
1934	1161	0	-36.0193
325	1162	0	-36.0182
10610	1163	0	-36.0131
10325	1164	0	-36.0082
13823	1165	0	-36.0069
848	1166	0	-36.0055
5541	1167	0	-35.9983
10565	1168	0	-35.9902
4400	1169	0	-35.989
9205	1170	0	-35.9862
9467	1171	0	-35.9813
1071	1172	0	-35.9801
4949	1173	0	-35.9768
11705	1174	0	-35.9608
410	1175	0	-35.9565
1297	1176	0	-35.9462
1586	1177	0	-35.9375
6878	1178	0	-35.9259
4645	1179	0	-35.9243
6320	1180	0	-35.9203
3081	1181	0	-35.9062
752	1182	0	-35.9039
13470	1183	0	-35.9031
5192	1184	0	-35.8967
152	1185	0	-35.8928
7459	1186	0	-35.8863
2959	1187	0	-35.8839
2281	1188	0	-35.8751
2906	1189	0	-35.8722
8654	1190	0	-35.8668
13515	1191	0	-35.8607
4182	1192	0	-35.8589
13794	1193	0	-35.8577
12187	1194	0	-35.8405
6142	1195	0	-35.8365
5912	1196	0	-35.8315
14111	1197	0	-35.8291
4759	1198	0	-35.8233
12314	1199	0	-35.8187
374	1200	0	-35.8184
13067	1201	0	-35.8044
9637	1202	0	-35.8038
9117	1203	0	-35.7928
1185	1204	0	-35.7891
4456	1205	0	-35.7888
14158	1206	0	-35.7838
3965	1207	0	-35.7737
12640	1208	0	-35.7711
5949	1209	0	-35.7505
96	1210	0	-35.7383
12217	1211	0	-35.731
10667	1212	0	-35.7216
5964	1213	0	-35.7211
12368	1214	0	-35.7151
4893	1215	0	-35.7136
6342	1216	0	-35.7098
4728	1217	0	-35.708
1716	1218	0	-35.7044
9938	1219	0	-35.7029
11997	1220	0	-35.701
3328	1221	0	-35.6903
4994	1222	0	-35.6841
8334	1223	0	-35.6823
6328	1224	0	-35.6802
6456	1225	0	-35.6787
13054	1226	0	-35.6741
135	1227	0	-35.6685
1192	1228	0	-35.6671
6410	1229	0	-35.6618
4162	1230	0	-35.6614
6332	1231	0	-35.6392
9544	1232	0	-35.6385
546	1233	0	-35.6378
1628	1234	0	-35.6374
6395	1235	0	-35.6272
3265	1236	0	-35.6242
9365	1237	0	-35.6183
2533	1238	0	-35.6158
11490	1239	0	-35.6134
10805	1240	0	-35.6091
4245	1241	0	-35.6061
3126	1242	0	-35.5991
12485	1243	0	-35.5979
3331	1244	0	-35.5915
5555	1245	0	-35.5904
1555	1246	0	-35.5897
3598	1247	0	-35.5895
10300	1248	0	-35.5845
14038	1249	0	-35.578
7501	1250	0	-35.5726
2128	1251	0	-35.5619
14121	1252	0	-35.5609
9310	1253	0	-35.5576
3741	1254	0	-35.5534
4591	1255	0	-35.5506
6200	1256	0	-35.5483
14123	1257	0	-35.548
13909	1258	0	-35.5414
3037	1259	0	-35.5396
1795	1260	0	-35.528
1686	1261	0	-35.5239
2607	1262	0	-35.5217
12074	1263	0	-35.5216
6842	1264	0	-35.5196
13824	1265	0	-35.5125
12996	1266	0	-35.505
6523	1267	0	-35.5032
2199	1268	0	-35.4987
9014	1269	0	-35.4934
6532	1270	0	-35.4906
3514	1271	0	-35.4886
3690	1272	0	-35.4884
6348	1273	0	-35.485
2850	1274	0	-35.4839
5016	1275	0	-35.4733
12001	1276	0	-35.4646
5189	1277	0	-35.4584
2372	1278	0	-35.4421
2629	1279	0	-35.4396
13989	1280	0	-35.4367
7983	1281	0	-35.435
4539	1282	0	-35.434
7743	1283	0	-35.4296
9920	1284	0	-35.4286
10705	1285	0	-35.4261
11792	1286	0	-35.4208
250	1287	0	-35.4188
5521	1288	0	-35.4126
5093	1289	0	-35.4093
9190	1290	0	-35.4067
12724	1291	0	-35.4026
10427	1292	0	-35.3872
14046	1293	0	-35.3806
3255	1294	0	-35.377
5069	1295	0	-35.3769
14020	1296	0	-35.3675
2287	1297	0	-35.3607
10515	1298	0	-35.3529
3376	1299	0	-35.3464
3831	1300	0	-35.3444
7750	1301	0	-35.3442
14059	1302	0	-35.3427
2021	1303	0	-35.3419
9453	1304	0	-35.3231
2689	1305	0	-35.3194
14029	1306	0	-35.3112
1754	1307	0	-35.3085
9361	1308	0	-35.3066
4669	1309	0	-35.303
8104	1310	0	-35.2974
3507	1311	0	-35.2973
10630	1312	0	-35.2971
9387	1313	0	-35.2942
8467	1314	0	-35.2922
8923	1315	0	-35.29
6158	1316	0	-35.2899
11449	1317	0	-35.2848
4123	1318	0	-35.2824
5660	1319	0	-35.2823
13074	1320	0	-35.2799
2153	1321	0	-35.276
4732	1322	0	-35.2608
12366	1323	0	-35.2528
9436	1324	0	-35.2498
5724	1325	0	-35.2488
13800	1326	0	-35.2467
8030	1327	0	-35.2434
9340	1328	0	-35.2413
7975	1329	0	-35.2383
5843	1330	0	-35.237
6272	1331	0	-35.2324
4801	1332	0	-35.2194
9058	1333	0	-35.2137
1243	1334	0	-35.2097
14167	1335	0	-35.2078
5433	1336	0	-35.207
515	1337	0	-35.2061
6569	1338	0	-35.2061
9253	1339	0	-35.2058
2469	1340	0	-35.2051
12179	1341	0	-35.1977
9441	1342	0	-35.1959
9012	1343	0	-35.1955
6507	1344	0	-35.1943
10058	1345	0	-35.1822
9179	1346	0	-35.1715
2139	1347	0	-35.1668
5133	1348	0	-35.1631
877	1349	0	-35.163
5169	1350	0	-35.1627
6638	1351	0	-35.1495
8194	1352	0	-35.1476
10150	1353	0	-35.1425
6760	1354	0	-35.1374
11041	1355	0	-35.1367
4082	1356	0	-35.1361
12704	1357	0	-35.1211
8061	1358	0	-35.1091
3847	1359	0	-35.1073
4047	1360	0	-35.0964
7155	1361	0	-35.0927
8894	1362	0	-35.0821
13394	1363	0	-35.0755
13242	1364	0	-35.0745
2161	1365	0	-35.0702
4726	1366	0	-35.0702
13312	1367	0	-35.0702
762	1368	0	-35.0668
13856	1369	0	-35.0605
5578	1370	0	-35.0552
11088	1371	0	-35.0504
3603	1372	0	-35.0499
5111	1373	0	-35.0452
8851	1374	0	-35.0439
12143	1375	0	-35.043
6697	1376	0	-35.0341
5145	1377	0	-35.0339
4752	1378	0	-35.0335
13372	1379	0	-35.031
9150	1380	0	-35.0192
6020	1381	0	-35.0188
1062	1382	0	-35.018
9750	1383	0	-34.9924
1663	1384	0	-34.9881
13220	1385	0	-34.9826
5031	1386	0	-34.9742
4945	1387	0	-34.968
1069	1388	0	-34.9559
13108	1389	0	-34.9554
9367	1390	0	-34.9518
1296	1391	0	-34.9505
6623	1392	0	-34.9316
7485	1393	0	-34.931
14109	1394	0	-34.9205
2996	1395	0	-34.92
4406	1396	0	-34.9191
3160	1397	0	-34.9142
6637	1398	0	-34.9041
4499	1399	0	-34.903
13501	1400	0	-34.8955
1325	1401	0	-34.8939
1163	1402	0	-34.8921
7117	1403	0	-34.883
2438	1404	0	-34.8782
8611	1405	0	-34.8777
8859	1406	0	-34.8742
4611	1407	0	-34.8693
9272	1408	0	-34.8688
9227	1409	0	-34.8688
12379	1410	0	-34.865
2188	1411	0	-34.8553
11399	1412	0	-34.8527
13196	1413	0	-34.8503
1205	1414	0	-34.8492
6931	1415	0	-34.8433
11663	1416	0	-34.8398
14330	1417	0	-34.8193
409	1418	0	-34.8158
14160	1419	0	-34.8157
10992	1420	0	-34.8099
4129	1421	0	-34.8094
9074	1422	0	-34.8091
13277	1423	0	-34.803
2924	1424	0	-34.803
9207	1425	0	-34.7961
13526	1426	0	-34.7878
12504	1427	0	-34.7875
2162	1428	0	-34.7868
9488	1429	0	-34.7857
2368	1430	0	-34.7696
7666	1431	0	-34.7683
13503	1432	0	-34.7682
7129	1433	0	-34.7682
11452	1434	0	-34.7622
14216	1435	0	-34.7561
8123	1436	0	-34.7505
2605	1437	0	-34.7446
9085	1438	0	-34.7405
3439	1439	0	-34.7376
9369	1440	0	-34.7326
373	1441	0	-34.7263
8878	1442	0	-34.7149
9975	1443	0	-34.7141
14119	1444	0	-34.7079
10978	1445	0	-34.7002
2993	1446	0	-34.6984
8914	1447	0	-34.6964
8129	1448	0	-34.6909
10490	1449	0	-34.6876
13276	1450	0	-34.6852
13337	1451	0	-34.6848
14208	1452	0	-34.6806
14222	1453	0	-34.6755
8671	1454	0	-34.6752
1269	1455	0	-34.6602
13338	1456	0	-34.6594
13773	1457	0	-34.6545
5114	1458	0	-34.6542
2407	1459	0	-34.6451
13128	1460	0	-34.6412
14218	1461	0	-34.6314
14177	1462	0	-34.6307
7151	1463	0	-34.6266
1606	1464	0	-34.6179
6361	1465	0	-34.6136
9101	1466	0	-34.6112
7482	1467	0	-34.6078
2907	1468	0	-34.6038
10818	1469	0	-34.5928
7212	1470	0	-34.5918
11148	1471	0	-34.591
5612	1472	0	-34.5873
619	1473	0	-34.5854
5270	1474	0	-34.584
2846	1475	0	-34.5829
13521	1476	0	-34.5824
7966	1477	0	-34.5799
6268	1478	0	-34.5753
9579	1479	0	-34.5741
2355	1480	0	-34.5733
9730	1481	0	-34.5695
1800	1482	0	-34.5621
10680	1483	0	-34.5612
11561	1484	0	-34.5491
13817	1485	0	-34.5451
3419	1486	0	-34.5402
7622	1487	0	-34.5323
3090	1488	0	-34.5242
13341	1489	0	-34.5241
3925	1490	0	-34.524
8659	1491	0	-34.5128
2197	1492	0	-34.5115
12448	1493	0	-34.5074
4602	1494	0	-34.4941
10462	1495	0	-34.4895
2815	1496	0	-34.489
14226	1497	0	-34.4883
244	1498	0	-34.4878
121	1499	0	-34.4877
243	1500	0	-34.4877
9413	1501	0	-34.4856
13166	1502	0	-34.4855
6494	1503	0	-34.4778
11373	1504	0	-34.4747
3772	1505	0	-34.4734
3362	1506	0	-34.4719
9226	1507	0	-34.4692
13326	1508	0	-34.4659
7443	1509	0	-34.4619
796	1510	0	-34.4592
4013	1511	0	-34.4586
7164	1512	0	-34.4544
4845	1513	0	-34.4514
12406	1514	0	-34.4452
12491	1515	0	-34.4438
6277	1516	0	-34.4408
8855	1517	0	-34.4406
2965	1518	0	-34.4352
898	1519	0	-34.4333
8560	1520	0	-34.4295
12463	1521	0	-34.4262
5370	1522	0	-34.4229
3398	1523	0	-34.4224
6643	1524	0	-34.4184
12004	1525	0	-34.4181
50	1526	0	-34.4164
3779	1527	0	-34.4153
11333	1528	0	-34.4131
8996	1529	0	-34.4116
14036	1530	0	-34.4072
10995	1531	0	-34.4061
3980	1532	0	-34.4039
52	1533	0	-34.4035
9222	1534	0	-34.4022
5229	1535	0	-34.396
4535	1536	0	-34.3955
9132	1537	0	-34.3938
6885	1538	0	-34.3937
8190	1539	0	-34.3922
13901	1540	0	-34.3826
13420	1541	0	-34.3824
10468	1542	0	-34.38
6786	1543	0	-34.3772
12494	1544	0	-34.3665
9987	1545	0	-34.3581
5989	1546	0	-34.3487
10943	1547	0	-34.3452
2858	1548	0	-34.343
13524	1549	0	-34.3429
6927	1550	0	-34.3426
13821	1551	0	-34.3382
14237	1552	0	-34.3373
4480	1553	0	-34.3312
9524	1554	0	-34.3259
9370	1555	0	-34.3202
9409	1556	0	-34.3198
11602	1557	0	-34.3178
12104	1558	0	-34.3143
9038	1559	0	-34.304
2203	1560	0	-34.3032
13349	1561	0	-34.3027
9682	1562	0	-34.2888
8574	1563	0	-34.2746
3691	1564	0	-34.274
1220	1565	0	-34.2732
9000	1566	0	-34.2675
14351	1567	1	-34.2527
776	1568	0	-34.2477
5698	1569	0	-34.2473
1834	1570	0	-34.2451
13199	1571	0	-34.2425
5248	1572	0	-34.2318
11983	1573	0	-34.2311
547	1574	0	-34.2276
5948	1575	0	-34.2276
6708	1576	0	-34.2256
13792	1577	0	-34.2214
9309	1578	0	-34.2084
13301	1579	0	-34.2059
14217	1580	0	-34.2049
12219	1581	0	-34.2032
4704	1582	0	-34.2009
2901	1583	0	-34.1981
13701	1584	0	-34.192
6641	1585	0	-34.1918
13042	1586	0	-34.1912
10491	1587	0	-34.1868
6673	1588	0	-34.1865
4739	1589	0	-34.1852
7255	1590	0	-34.1836
7419	1591	0	-34.1808
2282	1592	0	-34.1741
6580	1593	0	-34.1736
3655	1594	0	-34.1715
4876	1595	0	-34.1637
6634	1596	0	-34.1604
3539	1597	0	-34.159
7023	1598	0	-34.1539
7279	1599	0	-34.1509
9463	1600	0	-34.1496
13999	1601	0	-34.1495
8568	1602	0	-34.1368
9426	1603	0	-34.1351
3877	1604	0	-34.1338
4239	1605	0	-34.1279
10617	1606	0	-34.1233
10208	1607	0	-34.1216
7662	1608	0	-34.1192
1993	1609	0	-34.1173
13532	1610	0	-34.1165
4279	1611	0	-34.1117
13995	1612	0	-34.1053
8008	1613	0	-34.1041
14215	1614	0	-34.0981
5581	1615	0	-34.0981
5368	1616	0	-34.0958
2083	1617	0	-34.0947
5952	1618	0	-34.0899
5455	1619	0	-34.0896
13127	1620	0	-34.0857
12981	1621	0	-34.0712
12394	1622	0	-34.0695
3067	1623	0	-34.0651
3381	1624	0	-34.0619
3498	1625	0	-34.0615
2143	1626	0	-34.058
9638	1627	0	-34.056
6433	1628	0	-34.0539
14125	1629	0	-34.0524
1279	1630	0	-34.0472
13952	1631	0	-34.0456
9768	1632	0	-34.0356
965	1633	0	-34.0332
1918	1634	0	-34.0294
13016	1635	0	-34.024
4695	1636	0	-34.0233
9181	1637	0	-34.0215
12346	1638	0	-34.0141
8459	1639	0	-34.0082
2847	1640	0	-33.991
13221	1641	0	-33.9828
8457	1642	0	-33.9791
10827	1643	0	-33.9753
14248	1644	0	-33.973
10609	1645	0	-33.9724
5649	1646	0	-33.9687
6150	1647	0	-33.9576
3016	1648	0	-33.9572
9345	1649	0	-33.9567
8557	1650	0	-33.9561
3949	1651	0	-33.9518
238	1652	0	-33.9483
8506	1653	0	-33.9483
11673	1654	0	-33.947
13917	1655	0	-33.9467
7139	1656	0	-33.9442
9337	1657	0	-33.9429
2305	1658	0	-33.9423
7037	1659	0	-33.9379
6266	1660	0	-33.934
1304	1661	0	-33.9329
9485	1662	0	-33.9325
8339	1663	0	-33.9286
12017	1664	0	-33.9281
1490	1665	0	-33.9276
7176	1666	0	-33.9199
11693	1667	0	-33.9191
4964	1668	0	-33.9177
3004	1669	0	-33.9133
6480	1670	0	-33.9122
3333	1671	0	-33.909
3550	1672	0	-33.9081
4130	1673	0	-33.9022
7579	1674	0	-33.8995
8815	1675	0	-33.8981
8821	1676	0	-33.8901
11499	1677	0	-33.8899
2547	1678	0	-33.888
4487	1679	0	-33.8868
9314	1680	0	-33.8868
11034	1681	0	-33.8814
4989	1682	0	-33.8787
6184	1683	0	-33.8732
8867	1684	0	-33.8716
2044	1685	0	-33.8676
1965	1686	0	-33.8572
1680	1687	1	-33.8547
9125	1688	0	-33.8543
11576	1689	0	-33.8478
5837	1690	0	-33.8421
9184	1691	0	-33.8357
5938	1692	0	-33.8325
3235	1693	0	-33.8323
13059	1694	0	-33.8296
9532	1695	0	-33.8268
3596	1696	0	-33.8201
1348	1697	0	-33.8198
5350	1698	0	-33.8194
12590	1699	0	-33.8152
9405	1700	0	-33.8151
11831	1701	0	-33.8075
8885	1702	0	-33.7939
2467	1703	0	-33.7894
9702	1704	0	-33.7828
4558	1705	0	-33.7818
2027	1706	0	-33.7812
414	1707	0	-33.779
1940	1708	0	-33.7732
2775	1709	0	-33.7727
8538	1710	0	-33.7727
13923	1711	0	-33.7697
6650	1712	0	-33.7684
10353	1713	0	-33.7683
9570	1714	0	-33.766
4553	1715	0	-33.7603
6678	1716	0	-33.76
13393	1717	0	-33.7595
12206	1718	0	-33.7578
5312	1719	0	-33.7567
9211	1720	0	-33.7544
9446	1721	0	-33.7542
1682	1722	0	-33.7462
12659	1723	0	-33.7444
1593	1724	0	-33.7444
13300	1725	0	-33.7441
5336	1726	0	-33.7415
6636	1727	0	-33.7381
7393	1728	0	-33.728
13609	1729	0	-33.7273
4962	1730	0	-33.7247
11058	1731	0	-33.7164
14262	1732	0	-33.7152
11631	1733	0	-33.7139
14338	1734	0	-33.711
3094	1735	0	-33.7091
363	1736	0	-33.7041
4332	1737	0	-33.7028
12564	1738	0	-33.7024
10083	1739	0	-33.7021
13977	1740	0	-33.6924
11252	1741	0	-33.6896
5329	1742	0	-33.6873
5558	1743	0	-33.6866
9025	1744	0	-33.682
14113	1745	0	-33.6787
14114	1746	0	-33.6787
8910	1747	0	-33.6772
1056	1748	0	-33.6721
14091	1749	0	-33.6683
11637	1750	0	-33.6676
1319	1751	0	-33.6675
12716	1752	0	-33.6643
9010	1753	0	-33.6621
7789	1754	0	-33.6617
1616	1755	0	-33.6576
3026	1756	0	-33.6547
6013	1757	0	-33.6547
4372	1758	0	-33.6536
8735	1759	0	-33.6532
1342	1760	0	-33.6526
13224	1761	0	-33.6517
9911	1762	0	-33.6515
4850	1763	0	-33.651
5864	1764	0	-33.6438
1565	1765	0	-33.6401
745	1766	0	-33.638
2096	1767	0	-33.6352
3266	1768	0	-33.6348
1804	1769	0	-33.6325
5549	1770	0	-33.6284
4963	1771	0	-33.628
1483	1772	0	-33.6199
8120	1773	0	-33.6132
12452	1774	0	-33.6117
13257	1775	0	-33.6058
5046	1776	0	-33.604
888	1777	0	-33.6009
2822	1778	0	-33.6008
8005	1779	0	-33.599
11807	1780	0	-33.5968
9984	1781	0	-33.5963
852	1782	0	-33.5945
3076	1783	0	-33.593
6906	1784	0	-33.5816
5280	1785	0	-33.5786
5044	1786	0	-33.5631
4136	1787	0	-33.5625
9147	1788	0	-33.5623
2370	1789	0	-33.5559
911	1790	0	-33.5482
1459	1791	0	-33.5472
10061	1792	0	-33.5418
2306	1793	0	-33.5407
2395	1794	0	-33.5403
13408	1795	0	-33.5379
6003	1796	0	-33.5341
6817	1797	0	-33.5337
5254	1798	0	-33.5278
8692	1799	0	-33.5257
1512	1800	0	-33.5246
575	1801	0	-33.5175
1617	1802	0	-33.5096
12224	1803	0	-33.5021
13077	1804	0	-33.5006
1825	1805	0	-33.4989
14017	1806	0	-33.4985
853	1807	0	-33.4963
2849	1808	0	-33.4936
2910	1809	0	-33.4931
10296	1810	0	-33.491
9498	1811	0	-33.4906
10123	1812	0	-33.4847
9866	1813	0	-33.4824
3638	1814	0	-33.4786
8588	1815	0	-33.4777
4549	1816	0	-33.4753
1290	1817	0	-33.4678
6943	1818	0	-33.461
3571	1819	0	-33.4566
6779	1820	0	-33.4514
5262	1821	0	-33.4489
10321	1822	0	-33.4438
6137	1823	0	-33.4423
8420	1824	0	-33.4338
9691	1825	0	-33.4332
5318	1826	0	-33.4303
3875	1827	0	-33.43
10589	1828	0	-33.4294
3535	1829	0	-33.4244
13771	1830	0	-33.4241
6149	1831	0	-33.4181
11793	1832	0	-33.4149
4603	1833	0	-33.412
11718	1834	0	-33.4106
6935	1835	0	-33.4101
8148	1836	0	-33.4021
7473	1837	0	-33.4012
4199	1838	0	-33.4005
3581	1839	0	-33.3996
6849	1840	0	-33.3988
1193	1841	0	-33.3964
9563	1842	0	-33.3963
2349	1843	0	-33.3876
8242	1844	0	-33.3792
2744	1845	0	-33.3688
3412	1846	0	-33.3639
10330	1847	0	-33.3598
2573	1848	0	-33.3595
3994	1849	0	-33.3595
8151	1850	0	-33.3586
5246	1851	0	-33.3525
9092	1852	0	-33.3522
314	1853	0	-33.3514
12328	1854	0	-33.3477
3177	1855	0	-33.3435
10344	1856	0	-33.3422
7415	1857	0	-33.3381
5020	1858	0	-33.3381
13750	1859	0	-33.3365
1603	1860	0	-33.3337
14182	1861	0	-33.3271
10440	1862	0	-33.3251
4938	1863	0	-33.3218
13951	1864	0	-33.3209
3790	1865	0	-33.3208
14240	1866	0	-33.3143
6303	1867	0	-33.314
3473	1868	0	-33.3138
2234	1869	0	-33.3129
5376	1870	0	-33.3112
7915	1871	0	-33.309
6630	1872	0	-33.309
3844	1873	0	-33.2988
2012	1874	0	-33.2971
6461	1875	0	-33.296
14097	1876	0	-33.2953
2742	1877	0	-33.2911
3687	1878	0	-33.2911
8108	1879	0	-33.2833
11751	1880	0	-33.2787
9324	1881	0	-33.2746
10688	1882	0	-33.2696
5874	1883	0	-33.2636
9286	1884	0	-33.2625
5504	1885	0	-33.2619
14336	1886	0	-33.2574
6997	1887	0	-33.2521
1905	1888	0	-33.2469
1384	1889	0	-33.2425
13314	1890	0	-33.2419
3604	1891	0	-33.2388
3963	1892	0	-33.2384
8662	1893	0	-33.2341
14175	1894	0	-33.2287
3156	1895	0	-33.2285
6406	1896	0	-33.2285
12185	1897	0	-33.2255
3163	1898	0	-33.2234
14392	1899	0	-33.2213
11537	1900	0	-33.2212
13140	1901	0	-33.2137
10918	1902	0	-33.2131
3041	1903	0	-33.2113
7607	1904	0	-33.2066
10428	1905	0	-33.2019
12739	1906	0	-33.199
4501	1907	0	-33.1987
7695	1908	0	-33.1951
11846	1909	0	-33.1941
3432	1910	0	-33.193
1529	1911	0	-33.1896
2890	1912	0	-33.1766
12391	1913	0	-33.1763
13421	1914	0	-33.1738
1692	1915	0	-33.1733
13085	1916	0	-33.1712
4533	1917	0	-33.1685
5842	1918	0	-33.1587
5668	1919	0	-33.158
12327	1920	0	-33.1572
13401	1921	0	-33.1542
3048	1922	0	-33.1512
3720	1923	0	-33.1489
3660	1924	0	-33.1479
3246	1925	0	-33.1376
12043	1926	0	-33.1371
12336	1927	0	-33.1326
4872	1928	0	-33.1306
11516	1929	0	-33.1265
4346	1930	0	-33.1244
9359	1931	0	-33.1113
3893	1932	0	-33.1074
10710	1933	0	-33.1044
10960	1934	0	-33.1035
12983	1935	0	-33.0986
6249	1936	0	-33.0956
4389	1937	0	-33.0948
1773	1938	0	-33.0947
13936	1939	0	-33.0915
12461	1940	0	-33.0915
972	1941	0	-33.0878
9104	1942	0	-33.0862
13807	1943	0	-33.0855
10184	1944	0	-33.0848
13056	1945	0	-33.0834
6069	1946	0	-33.0814
13934	1947	0	-33.0805
4096	1948	0	-33.0794
10700	1949	0	-33.0786
2037	1950	0	-33.0754
13487	1951	0	-33.0734
1548	1952	0	-33.0721
6495	1953	0	-33.0683
14206	1954	0	-33.0679
550	1955	0	-33.0677
3012	1956	0	-33.0654
1533	1957	0	-33.0645
5400	1958	0	-33.0638
12756	1959	0	-33.0633
1248	1960	0	-33.0603
8497	1961	0	-33.0592
506	1962	0	-33.0579
4416	1963	0	-33.0578
7409	1964	0	-33.0559
5122	1965	0	-33.0552
8942	1966	0	-33.053
6539	1967	0	-33.0493
11500	1968	0	-33.0485
5073	1969	0	-33.0478
11724	1970	0	-33.0455
1464	1971	0	-33.0422
3607	1972	0	-33.0413
10035	1973	0	-33.0384
1447	1974	0	-33.0341
939	1975	0	-33.0313
4996	1976	0	-33.0299
10307	1977	0	-33.0291
3914	1978	0	-33.0281
5006	1979	0	-33.0211
10018	1980	0	-33.0199
9567	1981	0	-33.0185
4729	1982	0	-33.0169
5450	1983	0	-33.0145
1371	1984	0	-33.0132
11739	1985	0	-33.0129
12385	1986	0	-33.009
8847	1987	0	-33.0055
14058	1988	0	-33.0009
5407	1989	0	-33.0005
3084	1990	0	-32.999
6515	1991	0	-32.9881
5818	1992	0	-32.9706
5820	1993	0	-32.9668
987	1994	0	-32.9602
11619	1995	0	-32.956
9847	1996	0	-32.9553
10816	1997	0	-32.9543
12998	1998	0	-32.9526
3280	1999	0	-32.946
[truncated: 8,111 more rows]
