# Supplementary material for: Combining Different Docking Engines and Consensus Strategies to Design and Validate Optimized Virtual Screening Protocols for the SARS-CoV-2 3CL Protease
Source: Molecules. 2021 Feb 4;26(4):797. doi: 10.3390/molecules26040797 (PMC7913849; doi:10.3390/molecules26040797)
Supplement: Supplementary file 1 [file molecules-26-00797-s001.zip › Table S8 - XML conversion.xlsx]

## Sheet: Common molecules
ID	common rankings	Frequency	Generic_Name	Highest_Phase	Binder	Mechanism of Action	pIC50>6	pIC50>5	reference
1129	plants-glide-fred	3	Cobicistat (USAN	Launched-2014
1329	plants-ligen-glide-fred	4	Berotralstat hydrochloride (USAN	Pre-Registered
1424	ligen-glide-fred	3	Leucine lopinavir	Biological Testing		HIV Protease Inhibitors
1629	plants-ligen-glide-fred	4			COVALENT	3C-Like Protease (SARS-CoV)	yes	yes	Curr. Pharm. Des., 2013, 19 (6), 1126-1153
1633	plants-ligen-glide	3		Biological Testing		3C-Like Protease (SARS-CoV)	yes	yes
1644	plants-glide-fred	3		Biological Testing		3C-Like Protease (SARS-CoV)	no	yes
1656	plants-ligen-glide-fred	4		Biological Testing		3C-Like Protease (SARS-CoV)	no	no
1657	plants-ligen-glide-fred	4		Biological Testing		3C-Like Protease (SARS-CoV)	no	no
1658	plants-ligen-glide-fred	4		Biological Testing		3C-Like Protease (SARS-CoV)	no	no
1672	plants-ligen-glide-fred	4				3C-Like Protease (SARS-CoV)	yes	yes	Bioorg. Med. Chem. Lett., 2013, 23 (23), 6317-6320
1683	plants-ligen-glide-fred	4				3C-Like Protease (SARS-CoV)	yes	yes	Eur. J. Med. Chem., 2013, 65 (), 436-447
1684	plants-ligen-glide-fred	4				3C-Like Protease (SARS-CoV)	yes	yes	Eur. J. Med. Chem., 2013, 65 (), 436-447
1687	plants-ligen-glide-fred	4		Biological Testing	COVALENT	3C-Like Protease (SARS-CoV)	no	yes
1688	plants-ligen-glide-fred	4		Biological Testing		3C-Like Protease (SARS-CoV)	no	no
1689	plants-glide-fred	3		Biological Testing	COVALENT	3C-Like Protease (SARS-CoV)	no	yes
1690	plants-ligen-fred	3			NON COVALENT	3C-Like Protease (SARS-CoV)	yes	yes	Bioorg. Med. Chem., 2013, 21 (2), 412-424
1691	plants-ligen-glide-fred	4			NON COVALENT	3C-Like Protease (SARS-CoV)	yes	yes
1706	plants-ligen-glide-fred	4		Biological Testing		3C-Like Protease (SARS-CoV)	no	no
1707	ligen-glide-fred	3		Biological Testing		3C-Like Protease (SARS-CoV)	no	no
1708	plants-ligen-glide-fred	4		Biological Testing		3C-Like Protease (SARS-CoV)	no	no
1709	plants-ligen-glide	3		Biological Testing		3C-Like Protease (SARS-CoV)	no	no
1710	plants-glide-fred	3		Biological Testing		3C-Like Protease (SARS-CoV)	no	no
1713	plants-ligen-fred	3		Biological Testing	COVALENT	3C-Like Protease (SARS-CoV)	no	yes
1714	plants-ligen-glide-fred	4		Biological Testing	COVALENT	3C-Like Protease (SARS-CoV)	no	yes
1739	ligen-glide-fred	3		Biological Testing		3C-Like Protease (SARS-CoV)	no	yes	Annu. Rep. Med. Chem., 2006, 41, 183-196
1740	ligen-glide-fred	3				3C-Like Protease (SARS-CoV)	yes	yes	J. Med. Chem., 2007, 50 (8), 1850-1864
1741	ligen-glide-fred	3		Biological Testing		3C-Like Protease (SARS-CoV)	no	yes	Annu. Rep. Med. Chem., 2006, 41, 183-196
1981	plants-glide-fred	3		Phase I
2362	plants-glide-fred	3		Phase I
2389	plants-ligen-fred	3		Phase I
2494	ligen-glide-fred	3		Phase II
2507	plants-ligen-glide	3		Phase I
3276	plants-glide-fred	3	Difelikefalin (USAN	Phase III
3420	plants-ligen-glide	3		Phase II
3601	ligen-glide-fred	3		Phase II
3705	ligen-glide-fred	3	Elamipretide (USAN	Phase III
3862	plants-glide-fred	3		Phase I
4024	plants-glide-fred	3		Phase I
4077	ligen-glide-fred	3	Itarnafloxin (Prop INN)	Phase II
4353	plants-ligen-fred	3		Phase I
4763	ligen-glide-fred	3	Darapladib (USAN	Phase III
4966	ligen-glide-fred	3	Cinaciguat (Prop INN)	Phase II
5016	plants-ligen-fred	3		Phase I
5242	plants-glide-fred	3		Phase II
5374	plants-ligen-fred	3		Phase I
5389	plants-ligen-fred	3		Phase II
5532	plants-ligen-glide	3	Rupintrivir (USAN	Phase II		(3C Protease) (Rhinovirus)
5691	plants-glide-fred	3	Frakefamide (Rec INN)	Phase II
5873	ligen-glide-fred	3	Edotecarin (USAN	Phase II
6271	ligen-glide-fred	3		Phase I		HIV Protease Inhibitors
6273	ligen-glide-fred	3		Phase I		HIV Protease Inhibitors
6389	plants-glide-fred	3	Goralatide (Rec INN)	Phase II
6455	ligen-glide-fred	3	Telinavir (Prop INN	Phase III		HIV Protease Inhibitors
6529	ligen-glide-fred	3	Terlakiren (USAN	Phase II
6584	ligen-glide-fred	3	Zankiren (Prop INN	Phase II
6880	ligen-glide-fred	3	Saquinavir (USAN	Launched		HIV Protease Inhibitors
7621	ligen-glide-fred	3	Bitolterol mesylate (BANM	Launched-1986
8528	plants-ligen-glide	3	Ambamustine hydrochloride (Rec INNM)	Registered-1993
8723	plants-glide-fred	3		Phase III
8922	plants-ligen-fred	3		Discontinued
9081	ligen-glide-fred	3		Discontinued
9341	ligen-glide-fred	3		Discontinued		HIV Protease Inhibitors
9357	plants-ligen-fred	3	Olcegepant (Rec INN)	Discontinued
9613	ligen-glide-fred	3	Pentagalloyl glucose	Preclinical
9617	ligen-glide-fred	3	2,3,4,6-Tetra-O-galloyl-glucose	Biological Testing
9729	plants-glide-fred	3	Met5-enkephalin	Preclinical
9735	plants-ligen-glide-fred	4		Biological Testing			yes	yes
9746	plants-glide-fred	3		Biological Testing		3C-Like Protease (Norovirus)
9747	plants-glide-fred	3		Biological Testing		3C-Like Protease (Norovirus)
9750	plants-ligen-fred	3		Biological Testing		3C-Like Protease (Norovirus)
9754	plants-ligen-fred	3		Biological Testing		3C-Like Protease (Norovirus)
9755	ligen-glide-fred	3		Biological Testing		3C-Like Protease (Norovirus)
9764	plants-ligen-fred	3		Biological Testing		3C-Like Protease (Norovirus)
9766	plants-ligen-fred	3		Biological Testing		3C-Like Protease (Norovirus)
9772	plants-ligen-fred	3		Biological Testing		3C-Like Protease (Norovirus)
9773	ligen-glide-fred	3		Biological Testing		3C-Like Protease (Norovirus)
9774	plants-ligen-glide-fred	4		Biological Testing		3C-Like Protease (Norovirus)
10959	plants-ligen-fred	3	Mps-BAY-2a
11058	plants-ligen-fred	3	AMN-082
11859	plants-glide-fred	3	DADLE
11873	plants-ligen-fred	3	bentiromide
11911	plants-ligen-glide	3	MG-132
12081	plants-ligen-fred	3	TCS-HDAC6-20b
12086	plants-ligen-fred	3	MM-102
12193	plants-ligen-fred	3	Purmorphamine
12252	plants-ligen-glide-fred	4	AZ505 (ditrifluoroacetate)
12333	plants-ligen-glide-fred	4	NVP-BHG712
12458	ligen-glide-fred	3	BMY-45778
12513	ligen-glide-fred	3	KB-SRC-4
13077	plants-ligen-fred	3
13660	plants-glide-fred	3				3C-Like Protease (SARS-CoV)	yes	yes	Bioorg. Med. Chem., 2019, 27 (2), 425-435
13665	plants-ligen-glide	3				3C-Like Protease (SARS-CoV)	yes	yes
13673	plants-glide-fred	3				3C-Like Protease (SARS-CoV)	yes	yes
13681	plants-ligen-glide-fred	4				3C-Like Protease (SARS-CoV)	yes	yes	Eur. J. Med. Chem., 2013, 65 (), 436-447
13682	plants-ligen-fred	3				3C-Like Protease (SARS-CoV)	yes	yes	Curr. Med. Chem., 2006, 13 (17), 2003-2020
13687	plants-ligen-fred	3			COVALENT	3C-Like Protease (SARS-CoV)	yes	yes	Bioorg. Med. Chem., 2005, 13 (17), 5240-5252
13689	plants-ligen-glide-fred	4				3C-Like Protease (SARS-CoV)	yes	yes	Eur. J. Med. Chem., 2013, 65 (), 436-447
13697	plants-ligen-glide-fred	4				3C-Like Protease (SARS-CoV)	yes	yes	Eur. J. Med. Chem., 2013, 65 (), 436-447
13699	plants-ligen-glide-fred	4				3C-Like Protease (SARS-CoV)	yes	yes	Eur. J. Med. Chem., 2013, 65 (), 436-447
13720	plants-ligen-glide-fred	4				3C-Like Protease (SARS-CoV)	no	yes	Eur. J. Med. Chem., 2013, 65 (), 436-447
13721	plants-ligen-glide	3				3C-Like Protease (SARS-CoV)	no	yes
13722	ligen-glide-fred	3				3C-Like Protease (SARS-CoV)	no	yes	Eur. J. Med. Chem., 2013, 65 (), 436-447
13725	ligen-glide-fred	3				3C-Like Protease (SARS-CoV)	no	yes	J. Med. Chem., 2005, 48 (13), 4469-4473
13726	plants-ligen-fred	3				3C-Like Protease (SARS-CoV)	no	yes	Eur. J. Med. Chem., 2013, 65 (), 436-447
13727	plants-ligen-glide-fred	4				3C-Like Protease (SARS-CoV)	no	yes	Eur. J. Med. Chem., 2013, 65 (), 436-447
13729	plants-ligen-glide-fred	4				3C-Like Protease (SARS-CoV)	no	yes
13734	ligen-glide-fred	3				3C-Like Protease (SARS-CoV)	no	yes	J. Med. Chem., 2005, 48 (13), 4469-4473
13744	ligen-glide-fred	3				3C-Like Protease (SARS-CoV)	no	yes	J. Med. Chem., 2016, 59 (14), 6595-6628
13746	plants-ligen-glide-fred	4				3C-Like Protease (SARS-CoV)	no	yes	J. Med. Chem., 2005, 48 (13), 4469-4473
13756	ligen-glide-fred	3				3C-Like Protease (SARS-CoV)	no	yes
13757	ligen-glide-fred	3				3C-Like Protease (SARS-CoV)	no	yes
13758	ligen-glide-fred	3				3C-Like Protease (SARS-CoV)	no	yes
13762	plants-ligen-glide-fred	4				3C-Like Protease (SARS-CoV)	no	yes	J. Med. Chem., 2005, 48 (13), 4469-4473
13763	ligen-glide-fred	3				3C-Like Protease (SARS-CoV)	no	yes	J. Med. Chem., 2005, 48 (13), 4469-4473
13764	plants-ligen-fred	3				3C-Like Protease (SARS-CoV)	no	yes	Eur. J. Med. Chem., 2013, 65 (), 436-447
13766	plants-ligen-glide-fred	4				3C-Like Protease (SARS-CoV)	no	yes	Eur. J. Med. Chem., 2013, 65 (), 436-447
13774	plants-glide-fred	3				3C-Like Protease (SARS-CoV)	yes	yes	J. Med. Chem., 2016, 59 (14), 6595-6628
13776	plants-ligen-glide-fred	4				3C-Like Protease (SARS-CoV)	no	yes	J. Med. Chem., 2005, 48 (13), 4469-4473
13781	plants-ligen-glide-fred	4				3C-Like Protease (SARS-CoV)	no	yes	J. Med. Chem., 2005, 48 (13), 4469-4473
13787	ligen-glide-fred	3				3C-Like Protease (SARS-CoV)	no	yes	J. Med. Chem., 2005, 48 (13), 4469-4473
13788	ligen-glide-fred	3				3C-Like Protease (SARS-CoV)	no	yes	J. Med. Chem., 2005, 48 (13), 4469-4473
13789	plants-glide-fred	3				3C-Like Protease (SARS-CoV)	no	yes	WO 2013/049382 A2
13795	plants-ligen-glide-fred	4				3C-Like Protease (SARS-CoV)	no	yes	Eur. J. Med. Chem., 2013, 65 (), 436-447
13796	plants-ligen-glide-fred	4				3C-Like Protease (SARS-CoV)	no	yes	J. Med. Chem., 2005, 48 (13), 4469-4473
13808	plants-ligen-glide-fred	4				3C-Like Protease (SARS-CoV)	no	yes	J. Med. Chem., 2005, 48 (13), 4469-4473
13809	ligen-glide-fred	3				3C-Like Protease (SARS-CoV)	no	yes	J. Med. Chem., 2005, 48 (13), 4469-4473
13811	plants-ligen-glide-fred	4				3C-Like Protease (SARS-CoV)	no	yes	Eur. J. Med. Chem., 2013, 65 (), 436-447
13820	plants-ligen-glide-fred	4				3C-Like Protease (SARS-CoV)	no	yes	Eur. J. Med. Chem., 2013, 65 (), 436-447
13834	ligen-glide-fred	3				3C-Like Protease (SARS-CoV)	no	yes
13849	plants-ligen-glide-fred	4				3C-Like Protease (SARS-CoV)	no	no	Bioorg. Med. Chem., 2005, 13 (17), 5240-5252
13860	plants-ligen-fred	3				3C-Like Protease (SARS-CoV)	no	no	Bioorg. Med. Chem., 2005, 13 (17), 5240-5252
13870	ligen-glide-fred	3				3C-Like Protease (SARS-CoV)	no	no	J. Med. Chem., 2016, 59 (14), 6595-6628
13874	plants-ligen-fred	3				3C-Like Protease (SARS-CoV)	no	no	J. Med. Chem., 2005, 48 (13), 4469-4473
13882	plants-ligen-glide-fred	4				3C-Like Protease (SARS-CoV)	no	no	J. Med. Chem., 2005, 48 (13), 4469-4473
13883	plants-ligen-glide-fred	4				3C-Like Protease (SARS-CoV)	no	no	J. Med. Chem., 2005, 48 (13), 4469-4473
13888	plants-ligen-glide-fred	4				3C-Like Protease (SARS-CoV)	no	no	J. Med. Chem., 2005, 48 (13), 4469-4473
13890	plants-ligen-glide-fred	4				3C-Like Protease (SARS-CoV)	no	no	Bioorg. Med. Chem., 2005, 13 (17), 5240-5252
13909	plants-ligen-fred	3				3C-Like Protease (SARS-CoV)	no	no	J. Med. Chem., 2005, 48 (13), 4469-4473
13912	plants-ligen-glide-fred	4				3C-Like Protease (SARS-CoV)	no	no
13921	plants-ligen-fred	3				3C-Like Protease (SARS-CoV)	no	no	Bioorg. Med. Chem., 2005, 13 (17), 5240-5252
13924	ligen-glide-fred	3				3C-Like Protease (SARS-CoV)	no	no	Bioorg. Med. Chem., 2005, 13 (17), 5240-5252
13931	plants-ligen-glide-fred	4				3C-Like Protease (SARS-CoV)	no	no	Bioorg. Med. Chem. Lett., 2009, 19 (10), 2722-2727
13940	ligen-glide-fred	3				3C-Like Protease (SARS-CoV)	no	no	Eur. J. Med. Chem., 2013, 65 (), 436-447
13943	plants-ligen-glide-fred	4				3C-Like Protease (SARS-CoV)	no	no	Bioorg. Med. Chem., 2005, 13 (17), 5240-5252
13945	plants-ligen-fred	3				3C-Like Protease (SARS-CoV)	no	no	Bioorg. Med. Chem., 2005, 13 (17), 5240-5252
13957	plants-glide-fred	3				3C-Like Protease (SARS-CoV)	no	yes	WO 2013/049382 A2
13958	plants-ligen-glide-fred	4				3C-Like Protease (SARS-CoV)	no	no	Bioorg. Med. Chem. Lett., 2009, 19 (10), 2722-2727
13973	plants-ligen-fred	3				3C-Like Protease (SARS-CoV)	no	no
13981	plants-ligen-fred	3				3C-Like Protease (SARS-CoV)	no	no
14016	plants-ligen-fred	3				3C-Like Protease (SARS-CoV)	no	no	Bioorg. Med. Chem., 2005, 13 (17), 5240-5252
14024	plants-ligen-fred	3				3C-Like Protease (SARS-CoV)	no	no	Bioorg. Med. Chem., 2016, 24 (6), 1241-1254
14037	plants-ligen-glide	3				3C-Like Protease (SARS-CoV)	no	no	Bioorg. Med. Chem. Lett., 2009, 19 (10), 2722-2727
14045	plants-glide-fred	3				3C-Like Protease (SARS-CoV)	no	no
14048	plants-ligen-glide	3				3C-Like Protease (SARS-CoV)	no	no	Tetrahedron., 2006, 62 (), 8601-8609
14105	plants-ligen-fred	3				3C-Like Protease (SARS-CoV)	no	no
14126	plants-ligen-glide	3				3C-Like Protease (SARS-CoV)	no	no	Bioorg. Med. Chem. Lett., 2009, 19 (10), 2722-2727
14138	ligen-glide-fred	3				3C-Like Protease (SARS-CoV)	no	no
14266	plants-ligen-glide-fred	4				3C-Like Protease (SARS-CoV)	no	yes	Bioorg. Med. Chem., 2005, 13 (17), 5240-5252
14267	plants-ligen-fred	3				3C-Like Protease (SARS-CoV)	no	yes	Bioorg. Med. Chem., 2005, 13 (17), 5240-5252
14269	plants-ligen-fred	3				3C-Like Protease (SARS-CoV)	no	yes	Bioorg. Med. Chem., 2005, 13 (17), 5240-5252
14270	plants-ligen-glide-fred	4				3C-Like Protease (SARS-CoV)	no	yes	Bioorg. Med. Chem., 2005, 13 (17), 5240-5252
14301	plants-ligen-glide	3				3C-Like Protease (SARS-CoV)	no	yes	Bioorg. Med. Chem., 2013, 21 (2), 412-424
14303	plants-ligen-glide-fred	4				3C-Like Protease (SARS-CoV)	yes	yes	Bioorg. Med. Chem., 2013, 21 (2), 412-424
14307	plants-ligen-glide-fred	4				3C-Like Protease (SARS-CoV)	yes	yes	Bioorg. Med. Chem., 2013, 21 (2), 412-424
14308	plants-ligen-glide-fred	4				3C-Like Protease (SARS-CoV)	no	yes	Bioorg. Med. Chem., 2013, 21 (2), 412-424
14309	plants-ligen-fred	3				3C-Like Protease (SARS-CoV)	no	yes	Bioorg. Med. Chem., 2013, 21 (2), 412-424
14311	plants-ligen-fred	3				3C-Like Protease (SARS-CoV)	no	yes	Bioorg. Med. Chem., 2013, 21 (2), 412-424
14312	plants-ligen-glide	3				3C-Like Protease (SARS-CoV)	no	yes	Bioorg. Med. Chem., 2013, 21 (2), 412-424
14318	plants-ligen-glide	3				3C-Like Protease (SARS-CoV)	yes	yes	Bioorg. Med. Chem., 2013, 21 (2), 412-424
14323	plants-ligen-glide-fred	4				3C-Like Protease (SARS-CoV)	no	yes	Eur. J. Med. Chem., 2013, 65 (), 436-447
14335	plants-ligen-fred	3				3C-Like Protease (SARS-CoV)	yes	yes	J. Med. Chem., 2013, 56 (2), 534-546
14340	plants-glide-fred	3				3C-Like Protease (SARS-CoV)	no	yes	Eur. J. Med. Chem., 2013, 68 (), 372-384
14341	plants-glide-fred	3				3C-Like Protease (SARS-CoV)	no	yes	Eur. J. Med. Chem., 2013, 68 (), 372-384
14342	plants-ligen-glide-fred	4				3C-Like Protease (SARS-CoV)	yes	yes	Eur. J. Med. Chem., 2013, 68 (), 372-384
14343	plants-ligen-fred	3				3C-Like Protease (SARS-CoV)	yes	yes	Eur. J. Med. Chem., 2013, 68 (), 372-384
14344	plants-ligen-glide-fred	4				3C-Like Protease (SARS-CoV)	yes	yes	Eur. J. Med. Chem., 2013, 68 (), 372-384
14345	plants-ligen-fred	3				3C-Like Protease (SARS-CoV)	yes	yes	Eur. J. Med. Chem., 2013, 68 (), 372-384
14347	plants-ligen-glide-fred	4				3C-Like Protease (SARS-CoV)	yes	yes	Eur. J. Med. Chem., 2013, 68 (), 372-384
14348	plants-ligen-fred	3				3C-Like Protease (SARS-CoV)	yes	yes	Eur. J. Med. Chem., 2013, 68 (), 372-384
14350	plants-ligen-fred	3				3C-Like Protease (SARS-CoV)	no	yes	Eur. J. Med. Chem., 2013, 68 (), 372-384
14351	plants-ligen-fred	3				3C-Like Protease (SARS-CoV)	yes	yes	Eur. J. Med. Chem., 2013, 68 (), 372-384
14353	plants-ligen-glide-fred	4				3C-Like Protease (SARS-CoV)	yes	yes	Eur. J. Med. Chem., 2013, 68 (), 372-384
14354	plants-ligen-glide-fred	4				3C-Like Protease (SARS-CoV)	yes	yes	Eur. J. Med. Chem., 2013, 68 (), 372-384
14356	plants-ligen-glide-fred	4				3C-Like Protease (SARS-CoV)	yes	yes	J. Med. Chem., 2016, 59 (14), 6595-6628
14359	ligen-glide-fred	3				3C-Like Protease (SARS-CoV)	no	yes	J. Med. Chem., 2016, 59 (14), 6595-6628
14360	ligen-glide-fred	3				3C-Like Protease (SARS-CoV)	yes	yes	J. Med. Chem., 2016, 59 (14), 6595-6628
14365	ligen-glide-fred	3				3C-Like Protease (SARS-CoV)	yes	yes	J. Med. Chem., 2016, 59 (14), 6595-6628
14397	plants-ligen-glide	3				3C-Like Protease (SARS-CoV)	no	yes	Curr. Pharm. Des., 2013, 19 (6), 1126-1153
14422	plants-ligen-glide-fred	4				3C-Like Protease (SARS-CoV)	yes	yes
14423	plants-ligen-glide-fred	4				3C-Like Protease (SARS-CoV)	yes	yes
14424	plants-ligen-glide-fred	4				3C-Like Protease (SARS-CoV)	no	no
14425	plants-ligen-glide-fred	4				3C-Like Protease (SARS-CoV)	no	yes
14426	plants-ligen-glide-fred	4				3C-Like Protease (SARS-CoV)	yes	yes
14427	plants-ligen-glide-fred	4				3C-Like Protease (SARS-CoV)	yes	yes
